# Supplementary material for: Danshen improves survival of patients with advanced lung cancer and targeting the relationship between macrophages and lung cancer cells
Source: Oncotarget. 2017 Jun 28;8(53):90925–47. doi: 10.18632/oncotarget.18767 (PMC5710895; doi:10.18632/oncotarget.18767)
Supplement: Supplementary file 2 [file oncotarget-08-90925-s002.xlsx]

## Sheet: 工作表1
						Raw Intensity		Normalized_Intensity
GeneName	ProbeName	SystematicName	Description	EntrezGeneID	GO Information	A549-DT10	A549-DMSO	A549-DT10	A549-DMSO	log2Ratio	Fold Change	Detected_or_not	SNR
LOC100130691	A_19_P00315584	NR_026966	ref|Homo sapiens uncharacterized LOC100130691 (LOC100130691), long non-coding RNA [NR_026966]	100130691	-	52.4928	130.984	53.0414	130.794	-1.30211	0.405533	All Detected	1.21489
L3MBTL1	A_19_P00316107	AB014581	gb|Homo sapiens mRNA for KIAA0681 protein, partial cds. [AB014581]	26013	GO:0000785(chromatin)|GO:0000793(condensed chromosome)|GO:0003682(chromatin binding)|GO:0003700(sequence-specific DNA binding transcription factor activity)|GO:0005515(protein binding)|GO:0005634(nucleus)|GO:0005654(nucleoplasm)|GO:0005730(nucleolus)|GO:0005886(plasma membrane)|GO:0006351(transcription, DNA-dependent)|GO:0007088(regulation of mitosis)|GO:0008270(zinc ion binding)|GO:0016568(chrom…	177.957	49.5365	178.172	49.0185	1.86188	3.6348	All Detected	2.01803
ENST00000473756	A_19_P00316467	ENST00000473756	ens|long intergenic non-protein coding RNA 973 [Source:HGNC Symbol;Acc:HGNC:48868] [ENST00000473756]	-	-	1308.64	316.162	1316.4	315.213	2.0622	4.17623	All Detected	15.6436
PVT1	A_19_P00317871	NR_003367	ref|Homo sapiens Pvt1 oncogene (non-protein coding) (PVT1), long non-coding RNA [NR_003367]	5820	-	1340.11	137.5	1346.73	137.065	3.29653	9.82552	All Detected	18.901
ENST00000521122	A_19_P00317872	ENST00000521122	ens|Pvt1 oncogene (non-protein coding) [Source:HGNC Symbol;Acc:HGNC:9709] [ENST00000521122]	-	-	1005.58	141.928	1008.83	141.636	2.83241	7.12265	All Detected	13.5498
XLOC_l2_015561	A_19_P00318107	TCONS_l2_00030259	linc|BROAD Institute lincRNA (XLOC_l2_015561), lincRNA [TCONS_l2_00030259]	-	-	107.385	24.9397	107.662	24.5149	2.13478	4.39169	All Detected	1.29917
LOC648987	A_19_P00318600	NR_034085	ref|Homo sapiens uncharacterized LOC648987 (LOC648987), transcript variant 1, long non-coding RNA [NR_034085]	648987	-	104.637	264.826	104.775	264.174	-1.33419	0.396615	All Detected	2.4906
ZNF300P1	A_19_P00319225	NR_026867	ref|Homo sapiens zinc finger protein 300 pseudogene 1 (functional) (ZNF300P1), non-coding RNA [NR_026867]	134466	-	102.381	4.14946	102.79	4.15534	4.62858	24.7367	1 Dectected, 1 not Dectected	1.54116
LINC01091	A_19_P00319537	NR_027105	ref|Homo sapiens long intergenic non-protein coding RNA 1091 (LINC01091), transcript variant 1, long non-coding RNA [NR_027105]	285419	-	93.4858	208.58	93.3357	207.372	-1.15172	0.450088	All Detected	1.78182
LOC100130417	A_19_P00320067	NR_026874	ref|Homo sapiens uncharacterized LOC100130417 (LOC100130417), transcript variant 1, long non-coding RNA [NR_026874]	100130417	-	285.592	627.227	286.066	619.688	-1.11519	0.461629	All Detected	5.21284
LINC-PINT	A_19_P00320579	NR_109855	ref|Homo sapiens long intergenic non-protein coding RNA, p53 induced transcript (LINC-PINT), transcript variant 8, long non-coding RNA [NR_109855]	378805	-	1204.9	182.664	1211.45	182.283	2.73248	6.64597	All Detected	16.0807
CDYL2	A_19_P00320729	ENST00000570137	ens|chromodomain protein, Y-like 2 [Source:HGNC Symbol;Acc:HGNC:23030] [ENST00000570137]	124359	GO:0003824(catalytic activity)|GO:0005515(protein binding)|GO:0005634(nucleus)|GO:0008152(metabolic process)|GO:0035064(methylated histone residue binding)	151.877	26.8252	152.2	26.4095	2.52684	5.76309	All Detected	1.96548
TIAM2	A_19_P00321110	ENST00000449545	ens|T-cell lymphoma invasion and metastasis 2 [Source:HGNC Symbol;Acc:HGNC:11806] [ENST00000449545]	26230	GO:0005057(receptor signaling protein activity)|GO:0005085(guanyl-nucleotide exchange factor activity)|GO:0005089(Rho guanyl-nucleotide exchange factor activity)|GO:0005096(GTPase activator activity)|GO:0005829(cytosol)|GO:0007264(small GTPase mediated signal transduction)|GO:0016020(membrane)|GO:0030027(lamellipodium)|GO:0030175(filopodium)|GO:0030426(growth cone)|GO:0032321(positive regulation …	180.077	73.5749	180.523	73.0362	1.3055	2.47169	All Detected	1.67948
NEAT1	A_19_P00321332	NR_028272	ref|Homo sapiens nuclear paraspeckle assembly transcript 1 (non-protein coding) (NEAT1), long non-coding RNA [NR_028272]	283131	-	2026.68	4860.32	2024.26	4873.94	-1.2677	0.415322	All Detected	44.5263
LINC-PINT	A_19_P00321361	NR_109851	ref|Homo sapiens long intergenic non-protein coding RNA, p53 induced transcript (LINC-PINT), transcript variant 4, long non-coding RNA [NR_109851]	378805	-	4119.78	600.072	4084.51	594.131	2.78131	6.87475	All Detected	54.5371
ERVMER34-1	A_19_P00322687	NM_001242690	ref|Homo sapiens endogenous retrovirus group MER34, member 1 (ERVMER34-1), transcript variant 2, mRNA [NM_001242690]	100288413	GO:0016021(integral to membrane)|GO:0019031(viral envelope)	275.247	126.343	275.396	126.381	1.12373	2.1791	All Detected	2.32836
TWIST2	A_19_P00322911	NM_057179	ref|Homo sapiens twist family bHLH transcription factor 2 (TWIST2), transcript variant 2, mRNA [NM_057179]	117581	GO:0000122(negative regulation of transcription from RNA polymerase II promoter)|GO:0001076(RNA polymerase II transcription factor binding transcription factor activity)|GO:0001649(osteoblast differentiation)|GO:0003677(DNA binding)|GO:0003682(chromatin binding)|GO:0003700(sequence-specific DNA binding transcription factor activity)|GO:0005515(protein binding)|GO:0005634(nucleus)|GO:0005667(trans…	129.216	53.1554	129.337	52.5957	1.29812	2.45908	All Detected	1.19909
LINC-PINT	A_19_P00322977	NR_109854	ref|Homo sapiens long intergenic non-protein coding RNA, p53 induced transcript (LINC-PINT), transcript variant 7, long non-coding RNA [NR_109854]	378805	-	1998.15	390.898	1998.92	388.505	2.36321	5.14515	All Detected	25.1627
XLOC_l2_015561	A_19_P00324814	TCONS_l2_00030253	linc|BROAD Institute lincRNA (XLOC_l2_015561), lincRNA [TCONS_l2_00030253]	-	-	100.346	219.171	100.55	218.169	-1.11753	0.460882	All Detected	1.83779
MALAT1	A_19_P00325158	NR_002819	ref|Homo sapiens metastasis associated lung adenocarcinoma transcript 1 (non-protein coding) (MALAT1), long non-coding RNA [NR_002819]	378938	-	190.03	384.265	190.465	382.479	-1.00585	0.497975	All Detected	3.00022
lnc-FARS2-2	A_19_P00801917	lnc-FARS2-2:1	gb|Homo sapiens cDNA clone IMAGE:4523522, partial cds. [BC036859]	-	-	841.908	1979.03	844.195	1979.89	-1.22977	0.426386	All Detected	17.7452
ENST00000399411	A_19_P00802201	ENST00000399411	ens|CCNB2 pseudogene 1 [Source:HGNC Symbol;Acc:HGNC:50850] [ENST00000399411]	-	-	2735.15	7183.33	2728.3	7180.56	-1.3961	0.379956	All Detected	69.5666
ANKRD33B	A_19_P00803685	NM_001164440	ref|Homo sapiens ankyrin repeat domain 33B (ANKRD33B), mRNA [NM_001164440]	651746	-	2203.62	850.018	2192.07	847.104	1.37168	2.58772	All Detected	21.0151
RPS24	A_19_P00804723	NM_001142285	ref|Homo sapiens ribosomal protein S24 (RPS24), transcript variant d, mRNA [NM_001142285]	6229	GO:0000166(nucleotide binding)|GO:0000184(nuclear-transcribed mRNA catabolic process, nonsense-mediated decay)|GO:0000462(maturation of SSU-rRNA from tricistronic rRNA transcript (SSU-rRNA, 5.8S rRNA, LSU-rRNA))|GO:0003735(structural constituent of ribosome)|GO:0005634(nucleus)|GO:0005730(nucleolus)|GO:0005737(cytoplasm)|GO:0005829(cytosol)|GO:0006364(rRNA processing)|GO:0006412(translation)|GO:0…	456.214	103.584	460.339	103.261	2.1564	4.458	All Detected	5.57934
NUDT3	A_19_P00806911	ENST00000607016	ens|nudix (nucleoside diphosphate linked moiety X)-type motif 3 [Source:HGNC Symbol;Acc:HGNC:8050] [ENST00000607016]	11165	GO:0000287(magnesium ion binding)|GO:0005829(cytosol)|GO:0007267(cell-cell signaling)|GO:0008486(diphosphoinositol-polyphosphate diphosphatase activity)|GO:0015961(diadenosine polyphosphate catabolic process)|GO:0043647(inositol phosphate metabolic process)|GO:0044281(small molecule metabolic process)|GO:0052840(inositol diphosphate tetrakisphosphate diphosphatase activity)|GO:0052843(inositol-1-…	205.238	425.113	206.215	421.506	-1.03141	0.489233	All Detected	3.36393
ENST00000399411	A_19_P00810205	ENST00000399411	ens|CCNB2 pseudogene 1 [Source:HGNC Symbol;Acc:HGNC:50850] [ENST00000399411]	-	-	1502.89	3568.65	1517.31	3574.65	-1.23629	0.424463	All Detected	32.146
SNHG20	A_19_P00810899	NR_027058	ref|Homo sapiens small nucleolar RNA host gene 20 (non-protein coding) (SNHG20), long non-coding RNA [NR_027058]	654434	-	689.214	217.798	692.372	216.754	1.67549	3.19427	All Detected	7.43153
NASP	A_19_P00811284	NM_002482	ref|Homo sapiens nuclear autoantigenic sperm protein (histone-binding) (NASP), transcript variant 2, mRNA [NM_002482]	4678	GO:0000790(nuclear chromatin)|GO:0001824(blastocyst development)|GO:0005634(nucleus)|GO:0005654(nucleoplasm)|GO:0005737(cytoplasm)|GO:0006260(DNA replication)|GO:0006335(DNA replication-dependent nucleosome assembly)|GO:0006336(DNA replication-independent nucleosome assembly)|GO:0007049(cell cycle)|GO:0008283(cell proliferation)|GO:0015031(protein transport)|GO:0042393(histone binding)|GO:0043234…	135.442	376.711	135.861	375.338	-1.46606	0.361969	All Detected	3.74183
ZNF805	A_19_P00812349	NM_001023563	ref|Homo sapiens zinc finger protein 805 (ZNF805), transcript variant 1, mRNA [NM_001023563]	390980	GO:0003677(DNA binding)|GO:0005634(nucleus)|GO:0006351(transcription, DNA-dependent)|GO:0006355(regulation of transcription, DNA-dependent)|GO:0046872(metal ion binding)	150.889	55.4877	151.208	54.8945	1.4618	2.75451	All Detected	1.50489
BRI3	A_21_P0000022	NM_001159491	ref|Homo sapiens brain protein I3 (BRI3), transcript variant 2, mRNA [NM_001159491]	25798	GO:0016021(integral to membrane)	85.7182	21.4978	85.7971	21.0889	2.02444	4.06835	All Detected	1.01107
RDM1	A_21_P0000036	NM_145654	ref|Homo sapiens RAD52 motif containing 1 (RDM1), transcript variant 1, mRNA [NM_145654]	201299	GO:0000166(nucleotide binding)|GO:0003677(DNA binding)|GO:0003723(RNA binding)|GO:0005730(nucleolus)|GO:0005737(cytoplasm)|GO:0006281(DNA repair)|GO:0006310(DNA recombination)|GO:0015030(Cajal body)|GO:0016605(PML body)	94.086	274.938	93.9116	274.778	-1.54889	0.341773	All Detected	2.82603
STEAP1B	A_21_P0000044	NM_001164460	ref|Homo sapiens STEAP family member 1B (STEAP1B), transcript variant 1, mRNA [NM_001164460]	256227	GO:0016021(integral to membrane)	1785.61	3685.78	1796.05	3685.12	-1.03689	0.487378	All Detected	29.5167
MID1	A_21_P0000116	NM_001193278	ref|Homo sapiens midline 1 (MID1), transcript variant 6, mRNA [NM_001193278]	4281	GO:0000226(microtubule cytoskeleton organization)|GO:0005819(spindle)|GO:0005829(cytosol)|GO:0005874(microtubule)|GO:0005875(microtubule associated complex)|GO:0005881(cytoplasmic microtubule)|GO:0007026(negative regulation of microtubule depolymerization)|GO:0007389(pattern specification process)|GO:0008017(microtubule binding)|GO:0008152(metabolic process)|GO:0008270(zinc ion binding)|GO:001687…	47.3787	190.419	47.9572	189.926	-1.98562	0.252504	All Detected	2.21827
KCNJ18	A_21_P0000120	NM_001194958	ref|Homo sapiens potassium channel, inwardly rectifying subfamily J, member 18 (KCNJ18), mRNA [NM_001194958]	100134444	GO:0005242(inward rectifier potassium channel activity)|GO:0005886(plasma membrane)|GO:0016021(integral to membrane)|GO:0034765(regulation of ion transmembrane transport)|GO:0071805(potassium ion transmembrane transport)	570.392	168.608	575.4	168.745	1.76972	3.40988	All Detected	6.35399
GS1-259H13.2	A_21_P0000130	NM_001195541	ref|Homo sapiens transmembrane protein 225-like (GS1-259H13.2), transcript variant 1, mRNA [NM_001195541]	100289187	-	888.618	398.142	890.052	396.026	1.1683	2.24746	All Detected	7.71916
HIST1H2AG	A_21_P0000197	NM_021064	ref|Homo sapiens histone cluster 1, H2ag (HIST1H2AG), mRNA [NM_021064]	8969	GO:0000786(nucleosome)|GO:0003677(DNA binding)|GO:0005515(protein binding)|GO:0005634(nucleus)|GO:0008150(biological_process)|GO:0019899(enzyme binding)|GO:0046982(protein heterodimerization activity)|GO:0070062(extracellular vesicular exosome)	490.356	1205.66	494.305	1199.65	-1.27914	0.412042	All Detected	11.021
SNORD21	A_21_P0000206	NR_000006	ref|Homo sapiens small nucleolar RNA, C/D box 21 (SNORD21), small nucleolar RNA [NR_000006]	6083	-	174.274	82.7656	174.639	82.5819	1.08048	2.11474	All Detected	1.43839
SNORD55	A_21_P0000215	NR_000015	ref|Homo sapiens small nucleolar RNA, C/D box 55 (SNORD55), small nucleolar RNA [NR_000015]	26811	-	352.075	78.2135	354.68	77.9375	2.18613	4.55083	All Detected	4.3241
SNORD12C	A_21_P0000238	NR_002433	ref|Homo sapiens small nucleolar RNA, C/D box 12C (SNORD12C), small nucleolar RNA [NR_002433]	26765	-	894.003	445.134	897.082	442.257	1.02035	2.02842	All Detected	7.10663
SNORD43	A_21_P0000243	NR_002439	ref|Homo sapiens small nucleolar RNA, C/D box 43 (SNORD43), small nucleolar RNA [NR_002439]	26807	-	764.584	141.913	765.873	141.604	2.43524	5.40853	All Detected	9.75419
SNORA65	A_21_P0000251	NR_002449	ref|Homo sapiens small nucleolar RNA, H/ACA box 65 (SNORA65), small nucleolar RNA [NR_002449]	26783	-	254.483	122.074	254.905	122.175	1.06101	2.0864	All Detected	2.07391
SNORD68	A_21_P0000252	NR_002450	ref|Homo sapiens small nucleolar RNA, C/D box 68 (SNORD68), small nucleolar RNA [NR_002450]	606500	-	1628.83	655.103	1635.77	650.17	1.33108	2.51592	All Detected	15.4001
SNORD48	A_21_P0000286	NR_002745	ref|Homo sapiens small nucleolar RNA, C/D box 48 (SNORD48), small nucleolar RNA [NR_002745]	26801	-	284.103	140.984	284.526	140.65	1.01645	2.02293	All Detected	2.24806
SNORA67	A_21_P0000295	NR_002912	ref|Homo sapiens small nucleolar RNA, H/ACA box 67 (SNORA67), small nucleolar RNA [NR_002912]	26781	-	1704.14	3668.83	1713.76	3671.11	-1.09905	0.466823	All Detected	30.5836
SNORA5B	A_21_P0000342	NR_002990	ref|Homo sapiens small nucleolar RNA, H/ACA box 5B (SNORA5B), small nucleolar RNA [NR_002990]	677795	-	123.909	60.118	123.886	59.5626	1.05653	2.07992	All Detected	1.00505
SNORA76C	A_21_P0000347	NR_002995	ref|Homo sapiens small nucleolar RNA, H/ACA box 76C (SNORA76C), small nucleolar RNA [NR_002995]	677842	-	3635.48	1672.98	3634.79	1661.88	1.12906	2.18716	All Detected	30.8268
SNORD84	A_21_P0000383	NR_003065	ref|Homo sapiens small nucleolar RNA, C/D box 84 (SNORD84), small nucleolar RNA [NR_003065]	692199	-	87.6665	17.4424	87.5406	16.9721	2.36679	5.15792	1 Dectected, 1 not Dectected	1.10263
SNORD114-3	A_21_P0000400	NR_003195	ref|Homo sapiens small nucleolar RNA, C/D box 114-3 (SNORD114-3), small nucleolar RNA [NR_003195]	767579	-	106.511	19.1062	106.624	18.6856	2.51254	5.70624	All Detected	1.37404
SNORD114-9	A_21_P0000406	NR_003201	ref|Homo sapiens small nucleolar RNA, C/D box 114-9 (SNORD114-9), small nucleolar RNA [NR_003201]	767585	-	117.085	47.8933	116.973	47.3485	1.30478	2.47046	All Detected	1.08788
SNORD114-28	A_21_P0000425	NR_003221	ref|Homo sapiens small nucleolar RNA, C/D box 114-28 (SNORD114-28), small nucleolar RNA [NR_003221]	767609	-	105.528	34.423	105.654	33.8129	1.64371	3.12467	All Detected	1.12252
SNORD12B	A_21_P0000470	NR_003695	ref|Homo sapiens small nucleolar RNA, C/D box 12B (SNORD12B), small nucleolar RNA [NR_003695]	100113393	-	135.431	66.3248	135.853	65.8089	1.04569	2.06435	All Detected	1.09443
RNU11	A_21_P0000502	NR_004407	ref|Homo sapiens RNA, U11 small nuclear (RNU11), small nuclear RNA [NR_004407]	26824	-	496.538	178.637	500.738	178.419	1.48879	2.80654	All Detected	5.03625
RNU6ATAC	A_21_P0000504	NR_023344	ref|Homo sapiens RNA, U6atac small nuclear (U12-dependent splicing) (RNU6ATAC), small nuclear RNA [NR_023344]	100151684	-	665.08	113.085	668.532	113.142	2.56286	5.90878	All Detected	8.67797
GOLGA2P5	A_21_P0000510	NR_024261	ref|Homo sapiens golgin A2 pseudogene 5 (GOLGA2P5), transcript variant 2, non-coding RNA [NR_024261]	55592	GO:0005794(Golgi apparatus)	40.0255	122.42	40.5392	122.553	-1.59601	0.33079	All Detected	1.28146
VTRNA2-1	A_21_P0000584	NR_030583	ref|Homo sapiens vault RNA 2-1 (VTRNA2-1), vault RNA [NR_030583]	100126299	-	222.29	620.96	223.541	614.059	-1.45784	0.364039	All Detected	6.10184
MKRN1	A_21_P0000599	NM_013446	ref|Homo sapiens makorin ring finger protein 1 (MKRN1), transcript variant 1, mRNA [NM_013446]	23608	GO:0000209(protein polyubiquitination)|GO:0003682(chromatin binding)|GO:0004842(ubiquitin-protein ligase activity)|GO:0005515(protein binding)|GO:0005575(cellular_component)|GO:0008270(zinc ion binding)|GO:0016874(ligase activity)	1332.97	566.294	1340.65	559.961	1.25953	2.39417	All Detected	12.1982
ST3GAL4-AS1	A_21_P0000607	NR_033839	ref|Homo sapiens ST3GAL4 antisense RNA 1 (head to head) (ST3GAL4-AS1), long non-coding RNA [NR_033839]	399972	-	126.167	254.607	126.096	254.272	-1.01185	0.495909	All Detected	2.00275
SLC6A13	A_21_P0000624	NM_001243392	ref|Homo sapiens solute carrier family 6 (neurotransmitter transporter), member 13 (SLC6A13), transcript variant 3, mRNA [NM_001243392]	6540	GO:0005328(neurotransmitter:sodium symporter activity)|GO:0005332(gamma-aminobutyric acid:sodium symporter activity)|GO:0005886(plasma membrane)|GO:0005887(integral to plasma membrane)|GO:0007268(synaptic transmission)|GO:0007269(neurotransmitter secretion)|GO:0015812(gamma-aminobutyric acid transport)|GO:0055085(transmembrane transport)|GO:0070062(extracellular vesicular exosome)	630.486	84.0984	636.5	83.9706	2.9222	7.58003	All Detected	8.63327
SARS	A_21_P0000629	NR_034072	ref|Homo sapiens seryl-tRNA synthetase (SARS), transcript variant 2, non-coding RNA [NR_034072]	6301	GO:0003723(RNA binding)|GO:0004828(serine-tRNA ligase activity)|GO:0005524(ATP binding)|GO:0005737(cytoplasm)|GO:0005739(mitochondrion)|GO:0005829(cytosol)|GO:0006412(translation)|GO:0006418(tRNA aminoacylation for protein translation)|GO:0006434(seryl-tRNA aminoacylation)|GO:0008033(tRNA processing)|GO:0010467(gene expression)|GO:0070062(extracellular vesicular exosome)|GO:0097056(selenocysteiny…	585.402	235.242	590.616	233.907	1.33629	2.52501	All Detected	5.57358
NIFK-AS1	A_21_P0000694	NR_037858	ref|Homo sapiens NIFK antisense RNA 1 (NIFK-AS1), transcript variant 2, long non-coding RNA [NR_037858]	254128	-	188.343	409.026	188.871	407.169	-1.10823	0.463863	All Detected	3.41091
LINC00658	A_21_P0000733	NR_038239	ref|Homo sapiens long intergenic non-protein coding RNA 658 (LINC00658), transcript variant 1, long non-coding RNA [NR_038239]	100507629	-	171.562	3.86118	171.636	3.92413	5.45084	43.7387	1 Dectected, 1 not Dectected	2.6205
PSMD6-AS2	A_21_P0000751	NR_038286	ref|Homo sapiens PSMD6 antisense RNA 2 (PSMD6-AS2), long non-coding RNA [NR_038286]	100507062	-	90.1875	24.1641	90.056	23.6998	1.92595	3.79986	All Detected	1.03681
UBL7-AS1	A_21_P0000808	NR_038448	ref|Homo sapiens UBL7 antisense RNA 1 (head to head) (UBL7-AS1), transcript variant 1, long non-coding RNA [NR_038448]	440288	-	81.7916	180.45	82.0044	179.977	-1.13404	0.455639	All Detected	1.53082
SDCBP2-AS1	A_21_P0000891	NR_040047	ref|Homo sapiens SDCBP2 antisense RNA 1 (SDCBP2-AS1), transcript variant 1, long non-coding RNA [NR_040047]	100507495	-	513.056	132.722	519.12	132.418	1.97096	3.9203	All Detected	6.04221
IQCH-AS1	A_21_P0000893	NR_040051	ref|Homo sapiens IQCH antisense RNA 1 (IQCH-AS1), transcript variant 1, long non-coding RNA [NR_040051]	100506686	-	53.7288	127.344	54.3706	127.43	-1.2288	0.426671	All Detected	1.14155
lnc-SCCPDH-1	A_21_P0000925	lnc-SCCPDH-1:4	linc|LNCipedia lincRNA (lnc-SCCPDH-1), lincRNA [lnc-SCCPDH-1:4]	-	-	143.131	66.8555	143.483	66.3647	1.11239	2.16204	All Detected	1.20497
LOC102724539	A_21_P0000946	NR_125998	ref|Homo sapiens uncharacterized LOC102724539 (LOC102724539), long non-coding RNA [NR_125998]	102724539	-	154.551	59.2223	154.857	58.6653	1.40036	2.63967	All Detected	1.50299
lnc-TNFRSF9-1	A_21_P0001097	lnc-TNFRSF9-1:2	linc|LNCipedia lincRNA (lnc-TNFRSF9-1), lincRNA [lnc-TNFRSF9-1:2]	-	-	111.024	26.0895	111.173	25.6409	2.11629	4.33579	All Detected	1.33645
ENST00000451217	A_21_P0001106	ENST00000451217	Unknown	-	-	762.367	332.271	763.618	330.84	1.20672	2.30812	All Detected	6.76215
LINC01461	A_21_P0001529	NR_125761	ref|Homo sapiens long intergenic non-protein coding RNA 1461 (LINC01461), long non-coding RNA [NR_125761]	103695366	-	29.3888	119.807	29.8618	119.922	-2.00573	0.249009	All Detected	1.4072
LOC149351	A_21_P0001545	ENST00000435649	Unknown	149351	-	352.463	137.56	354.979	137.139	1.37209	2.58846	All Detected	3.40375
LOC101928173	A_21_P0001902	ENST00000455309	ref|PREDICTED: Homo sapiens uncharacterized LOC101928173 (LOC101928173), transcript variant X2, ncRNA [XR_245039]	101928173	-	405.313	41.8636	407.169	41.3478	3.29975	9.84742	All Detected	5.71596
ENST00000423433	A_21_P0002047	ENST00000423433	tc|DBP5_CRYNE (Q5KBP5) ATP-dependent RNA helicase DBP5 , partial (4%) [THC2684548]	-	-	111.777	230.304	111.814	228.845	-1.03327	0.488603	All Detected	1.8286
lnc-SMARCAL1-3	A_21_P0002350	lnc-SMARCAL1-3:2	linc|LNCipedia lincRNA (lnc-SMARCAL1-3), lincRNA [lnc-SMARCAL1-3:2]	-	-	125.023	20.7605	124.997	20.3872	2.61616	6.13118	All Detected	1.63453
PRKAR2A-AS1	A_21_P0002702	NR_109996	ref|Homo sapiens PRKAR2A antisense RNA 1 (PRKAR2A-AS1), transcript variant 1, long non-coding RNA [NR_109996]	100506637	-	101.016	240.987	101.33	240.098	-1.24456	0.422036	All Detected	2.16825
lnc-NAA50-2	A_21_P0003294	lnc-NAA50-2:1	gb|Homo sapiens cDNA clone IMAGE:4797099. [BC030754]	-	-	159.282	367.128	159.422	365.063	-1.1953	0.436696	All Detected	3.21315
ENST00000511875	A_21_P0003362	ENST00000511875	Unknown	-	-	3.89392	168.383	3.82988	168.528	-5.45954	0.022726	1 Dectected, 1 not Dectected	2.5734
STIM2	A_21_P0003588	ENST00000478425	ens|stromal interaction molecule 2 [Source:HGNC Symbol;Acc:HGNC:19205] [ENST00000478425]	57620	GO:0005246(calcium channel regulator activity)|GO:0005509(calcium ion binding)|GO:0005515(protein binding)|GO:0005783(endoplasmic reticulum)|GO:0005789(endoplasmic reticulum membrane)|GO:0005886(plasma membrane)|GO:0006874(cellular calcium ion homeostasis)|GO:0015279(store-operated calcium channel activity)|GO:0016021(integral to membrane)|GO:0032237(activation of store-operated calcium channel a…	129.15	371.862	129.263	370.524	-1.51926	0.348864	All Detected	3.76971
lnc-CTBP1-1	A_21_P0003882	lnc-CTBP1-1:1	linc|LNCipedia lincRNA (lnc-CTBP1-1), lincRNA [lnc-CTBP1-1:1]	-	-	5066.38	10892.5	5068.99	11085.8	-1.12894	0.457252	All Detected	94.0123
lnc-DCTD-1	A_21_P0003911	lnc-DCTD-1:1	linc|LNCipedia lincRNA (lnc-DCTD-1), lincRNA [lnc-DCTD-1:1]	-	-	334.8	100.909	336.672	100.682	1.74154	3.34391	All Detected	3.68734
lnc-FRG2-5	A_21_P0003919	lnc-FRG2-5:2	linc|LNCipedia lincRNA (lnc-FRG2-5), lincRNA [lnc-FRG2-5:2]	-	-	138.537	32.3187	138.79	31.8046	2.1256	4.36385	All Detected	1.67165
LOC101927115	A_21_P0003932	NR_109876	ref|Homo sapiens uncharacterized LOC101927115 (LOC101927115), long non-coding RNA [NR_109876]	101927115	-	167.193	3.79235	167.051	3.86338	5.43428	43.2396	1 Dectected, 1 not Dectected	2.54981
LUCAT1	A_21_P0003941	ENST00000513626	ens|lung cancer associated transcript 1 (non-protein coding) [Source:HGNC Symbol;Acc:HGNC:48498] [ENST00000513626]	100505994	-	182.562	85.7092	183.117	85.6316	1.09655	2.13843	All Detected	1.52321
LINC01265	A_21_P0004123	NR_104631	ref|Homo sapiens long intergenic non-protein coding RNA 1265 (LINC01265), long non-coding RNA [NR_104631]	101926904	-	666.129	21.5469	670.029	21.1356	4.98647	31.7014	All Detected	10.139
SCAMP1-AS1	A_21_P0004147	ENST00000513755	ens|SCAMP1 antisense RNA 1 [Source:HGNC Symbol;Acc:HGNC:50544] [ENST00000513755]	728769	-	256.564	30.8609	257.003	30.3652	3.08129	8.46373	All Detected	3.54122
LOC101928115	A_21_P0004190	XR_245297	ref|PREDICTED: Homo sapiens uncharacterized LOC101928115 (LOC101928115), ncRNA [XR_245297]	101928115	-	158.832	14.1241	158.995	13.6557	3.5414	11.6431	1 Dectected, 1 not Dectected	2.27092
lnc-ARRDC3-1	A_21_P0004423	lnc-ARRDC3-1:1	linc|LNCipedia lincRNA (lnc-ARRDC3-1), lincRNA [lnc-ARRDC3-1:1]	-	-	364.287	154.98	366.28	154.574	1.24464	2.3696	All Detected	3.3079
LUCAT1	A_21_P0004569	NR_103549	ref|Homo sapiens lung cancer associated transcript 1 (non-protein coding) (LUCAT1), transcript variant 2, long non-coding RNA [NR_103549]	100505994	-	444.527	191.705	447.671	191.341	1.22629	2.33965	All Detected	4.00516
lnc-SDIM1-3	A_21_P0005182	lnc-SDIM1-3:7	linc|LNCipedia lincRNA (lnc-SDIM1-3), lincRNA [lnc-SDIM1-3:7]	-	-	167.069	471.745	166.954	468.96	-1.49002	0.356009	All Detected	4.71885
LOC101927354	A_21_P0005210	NR_108073	ref|Homo sapiens uncharacterized LOC101927354 (LOC101927354), long non-coding RNA [NR_108073]	101927354	-	154.761	42.519	155.057	41.991	1.88465	3.69263	All Detected	1.76666
LOC340340	A_21_P0005252	ENST00000470135	Unknown	340340	-	303.104	101.887	303.575	101.547	1.5799	2.98949	All Detected	3.15668
lnc-RP9-1	A_21_P0005291	lnc-RP9-1:1	gb|DA539688 FEKID2 Homo sapiens cDNA clone FEKID2002729 5', mRNA sequence [DA539688]	-	-	3.80282	82.2546	3.7226	82.0653	-4.46239	0.045361	1 Dectected, 1 not Dectected	1.2241
ENST00000517910	A_21_P0005617	ENST00000517910	Unknown	-	-	248.166	546.172	249.103	539.322	-1.11441	0.461882	All Detected	4.53467
ENST00000561761	A_21_P0005618	ENST00000561761	Unknown	-	-	974.304	248.6	978.452	247.87	1.98092	3.94745	All Detected	11.4154
lnc-IDO2-1	A_21_P0005690	lnc-IDO2-1:1	linc|LNCipedia lincRNA (lnc-IDO2-1), lincRNA [lnc-IDO2-1:1]	-	-	54.1275	126.964	54.7462	126.972	-1.21368	0.431168	All Detected	1.12853
lnc-ZNF623-1	A_21_P0005780	lnc-ZNF623-1:1	linc|LNCipedia lincRNA (lnc-ZNF623-1), lincRNA [lnc-ZNF623-1:1]	-	-	222.405	4.53102	223.633	4.40008	5.66745	50.8246	1 Dectected, 1 not Dectected	3.42551
PVT1	A_21_P0005949	NR_003367	ref|Homo sapiens Pvt1 oncogene (non-protein coding) (PVT1), long non-coding RNA [NR_003367]	5820	-	482.761	168.254	486.764	168.403	1.53131	2.89047	All Detected	4.97439
lnc-ANKRD20A1-2	A_21_P0006149	lnc-ANKRD20A1-2:1	gb|DA714598 NT2RI2 Homo sapiens cDNA clone NT2RI2021603 5', mRNA sequence [DA714598]	-	-	107.028	31.6251	107.234	31.104	1.7856	3.44762	All Detected	1.18954
GAGE2B	A_21_P0006496	NM_001098411	ref|Homo sapiens G antigen 2B (GAGE2B), mRNA [NM_001098411]	645037	GO:0003674(molecular_function)|GO:0005575(cellular_component)|GO:0008150(biological_process)	3871.67	1037.2	3854.06	1031.33	1.90187	3.73697	All Detected	44.1051
ENST00000478294	A_21_P0006730	ENST00000478294	gb|UI-HF-ES0-awe-d-14-0-UI.r1 NIH_MGC_213 Homo sapiens cDNA clone IMAGE:30561781 5', mRNA sequence [CF130727]	-	-	305.998	67.9273	306.478	67.3383	2.18628	4.55131	All Detected	3.73656
lnc-GTPBP4-2	A_21_P0006808	lnc-GTPBP4-2:1	linc|LNCipedia lincRNA (lnc-GTPBP4-2), lincRNA [lnc-GTPBP4-2:1]	-	-	206.959	15.2549	208.158	14.8218	3.81188	14.044	1 Dectected, 1 not Dectected	3.02088
ENST00000454935	A_21_P0006902	ENST00000454935	ens|long intergenic non-protein coding RNA 263 [Source:HGNC Symbol;Acc:HGNC:28060] [ENST00000454935]	-	-	94.9778	264.281	94.9016	263.624	-1.47398	0.359988	All Detected	2.63629
lnc-SMC3-1	A_21_P0006912	lnc-SMC3-1:2	linc|LNCipedia lincRNA (lnc-SMC3-1), lincRNA [lnc-SMC3-1:2]	-	-	471.131	3.52375	473.827	3.6146	7.03438	131.087	1 Dectected, 1 not Dectected	7.34706
LOC101927824	A_21_P0007092	ENST00000607898	ref|PREDICTED: Homo sapiens uncharacterized LOC101927824 (LOC101927824), ncRNA [XR_242705]	101927824	-	283.495	93.4736	283.845	93.6115	1.60035	3.03216	All Detected	2.9724
lnc-PPP1R32-1	A_21_P0007215	lnc-PPP1R32-1:2	linc|LNCipedia lincRNA (lnc-PPP1R32-1), lincRNA [lnc-PPP1R32-1:2]	-	-	417.373	125.865	420.547	125.91	1.73988	3.34007	All Detected	4.6037
lnc-STARD10-1	A_21_P0007370	lnc-STARD10-1:1	linc|LNCipedia lincRNA (lnc-STARD10-1), lincRNA [lnc-STARD10-1:1]	-	-	117.244	42.885	117.17	42.3406	1.4685	2.76733	All Detected	1.16922
LINC00941	A_21_P0007484	NR_040245	ref|Homo sapiens long intergenic non-protein coding RNA 941 (LINC00941), long non-coding RNA [NR_040245]	100287314	-	230.887	76.2192	232.197	76.0005	1.61127	3.05521	All Detected	2.44057
DDX11-AS1	A_21_P0007523	NR_038927	ref|Homo sapiens DDX11 antisense RNA 1 (DDX11-AS1), long non-coding RNA [NR_038927]	100506660	-	52.5845	137.112	53.1396	136.659	-1.36273	0.388847	All Detected	1.305
ENST00000613771	A_21_P0007814	ENST00000613771	Unknown	-	-	87.7243	17.096	87.5876	16.6444	2.39569	5.2623	1 Dectected, 1 not Dectected	1.10849
LINC00941	A_21_P0007829	NR_040245	ref|Homo sapiens long intergenic non-protein coding RNA 941 (LINC00941), long non-coding RNA [NR_040245]	100287314	-	149.064	67.8388	149.239	67.2439	1.15015	2.21937	All Detected	1.28117
lnc-AL445989.1-7	A_21_P0008069	lnc-AL445989.1-7:2	linc|LNCipedia lincRNA (lnc-AL445989.1-7), lincRNA [lnc-AL445989.1-7:2]	-	-	15.3582	82.31	15.82	82.161	-2.37671	0.192549	1 Dectected, 1 not Dectected	1.03658
lnc-ABHD12B-4	A_21_P0008333	lnc-ABHD12B-4:1	linc|LNCipedia lincRNA (lnc-ABHD12B-4), lincRNA [lnc-ABHD12B-4:1]	-	-	303.028	40.5836	303.532	40.1022	2.9201	7.56897	All Detected	4.11609
lnc-DLK1-6	A_21_P0008390	lnc-DLK1-6:9	linc|LNCipedia lincRNA (lnc-DLK1-6), lincRNA [lnc-DLK1-6:9]	-	-	206.988	90.0498	208.187	90.1672	1.20721	2.3089	All Detected	1.84407
lnc-RP11-597K23.2.1-2	A_21_P0008663	lnc-RP11-597K23.2.1-2:1	tc|BC011509 Cox15 protein {Mus musculus} (exp=-1; wgp=0; cg=0), partial (5%) [THC2616036]	-	-	115.909	31.6536	115.814	31.1412	1.89491	3.71899	All Detected	1.32301
lnc-OR4M2-7	A_21_P0008807	lnc-OR4M2-7:1	tc|HUMTNL12 ORF2 {Homo sapiens} (exp=-1; wgp=0; cg=0), partial (10%) [THC2577654]	-	-	1016.83	131.361	1021.91	131.16	2.96187	7.79133	All Detected	13.918
FLJ42627	A_21_P0008871	NR_024492	ref|Homo sapiens uncharacterized LOC645644 (FLJ42627), long non-coding RNA [NR_024492]	645644	-	173.464	43.9007	173.733	43.3787	2.00181	4.00502	All Detected	2.03678
LOC101927287	A_21_P0008906	ENST00000571619	Unknown	101927287	-	4.22598	108.682	4.29478	108.457	-4.6584	0.039599	1 Dectected, 1 not Dectected	1.62754
SPG7	A_21_P0009117	ENST00000568509	ens|spastic paraplegia 7 (pure and complicated autosomal recessive) [Source:HGNC Symbol;Acc:HGNC:11237] [ENST00000568509]	6687	GO:0004222(metalloendopeptidase activity)|GO:0005515(protein binding)|GO:0005524(ATP binding)|GO:0005739(mitochondrion)|GO:0006508(proteolysis)|GO:0007005(mitochondrion organization)|GO:0007399(nervous system development)|GO:0008089(anterograde axon cargo transport)|GO:0008233(peptidase activity)|GO:0008270(zinc ion binding)|GO:0016021(integral to membrane)|GO:0031966(mitochondrial membrane)|GO:0…	425.161	118.319	428.292	118.411	1.85479	3.617	All Detected	4.84189
ENST00000585065	A_21_P0009155	ENST00000585065	ref|PREDICTED: Homo sapiens uncharacterized LOC645460 (FLJ44342), transcript variant X1, misc_RNA [XR_429999]	-	-	2868.88	1275.15	2856.8	1266.02	1.1741	2.25652	All Detected	24.8559
TMEM92-AS1	A_21_P0009331	NR_125805	ref|Homo sapiens TMEM92 antisense RNA 1 (TMEM92-AS1), long non-coding RNA [NR_125805]	103752589	-	86.7347	14.3249	86.6771	13.8603	2.64469	6.25363	1 Dectected, 1 not Dectected	1.13776
LOC400684	A_21_P0009672	NR_046201	ref|Homo sapiens uncharacterized LOC400684 (LOC400684), long non-coding RNA [NR_046201]	400684	-	2047.83	932.717	2048.59	927.501	1.14321	2.20872	All Detected	17.5171
lnc-ANKRD27-2	A_21_P0009763	lnc-ANKRD27-2:3	linc|LNCipedia lincRNA (lnc-ANKRD27-2), lincRNA [lnc-ANKRD27-2:3]	-	-	944.878	257.003	950.238	256.747	1.88794	3.70107	All Detected	10.8358
lnc-IGFL3-1	A_21_P0009771	lnc-IGFL3-1:1	linc|LNCipedia lincRNA (lnc-IGFL3-1), lincRNA [lnc-IGFL3-1:1]	-	-	851.133	414.061	852.902	411.86	1.05023	2.07086	All Detected	6.89129
lnc-CSNK2A1-1	A_21_P0009995	lnc-CSNK2A1-1:1	ref|PREDICTED: Homo sapiens casein kinase 2, alpha 1 polypeptide (CSNK2A1), transcript variant X1, mRNA [XM_006723548]	-	-	101.17	27.4361	101.483	26.999	1.91026	3.75876	All Detected	1.16381
lnc-TXN2-1	A_21_P0010438	lnc-TXN2-1:1	gb|PT1.3_03_G05.r tumor1 Homo sapiens cDNA 5', mRNA sequence [AI525606]	-	-	163.12	26.643	163.404	26.2378	2.63872	6.2278	All Detected	2.14321
HCG9	A_21_P0010485	NR_028032	ref|Homo sapiens HLA complex group 9 (non-protein coding) (HCG9), long non-coding RNA [NR_028032]	10255	-	548.752	169.373	555.336	169.48	1.71225	3.27671	All Detected	6.02901
ENST00000449715	A_21_P0010557	ENST00000449715	Unknown	-	-	86.0616	226.487	86.1076	225.136	-1.38659	0.382469	All Detected	2.17232
ENST00000412115	A_21_P0010686	ENST00000412115	tc|Q6FTS4_CANGA (Q6FTS4) Similarity, partial (15%) [THC2660300]	-	-	107.095	37.5055	107.307	36.9766	1.53706	2.90202	All Detected	1.09891
XLOC_l2_000018	A_21_P0010689	TCONS_l2_00001954	linc|BROAD Institute lincRNA (XLOC_l2_000018), lincRNA [TCONS_l2_00001954]	-	-	131.447	24.0715	131.675	23.6039	2.47988	5.57852	All Detected	1.68861
ENST00000436377	A_21_P0010745	ENST00000436377	Unknown	-	-	6.78558	78.2803	7.20156	77.9984	-3.43706	0.09233	1 Dectected, 1 not Dectected	1.1062
LOC102725199	A_21_P0010750	ENST00000424587	Unknown	102725199	-	204.908	87.5021	205.877	87.6547	1.23188	2.34873	All Detected	1.84722
LOC101929475	A_21_P0010813	ENST00000450890	ref|PREDICTED: Homo sapiens uncharacterized LOC101929475 (LOC101929475), transcript variant X1, ncRNA [XR_242755]	101929475	-	833.773	165.19	835.496	165.012	2.34006	5.06325	All Detected	10.4763
LINC00993	A_21_P0010818	NR_104061	ref|Homo sapiens long intergenic non-protein coding RNA 993 (LINC00993), long non-coding RNA [NR_104061]	101929520	-	68.3659	238.442	68.8791	237.136	-1.78358	0.290462	All Detected	2.62902
XLOC_l2_002033	A_21_P0010890	TCONS_l2_00003643	linc|BROAD Institute lincRNA (XLOC_l2_002033), lincRNA [TCONS_l2_00003643]	-	-	163.464	34.1828	163.645	33.5871	2.28459	4.87226	All Detected	2.03216
LOC101929506	A_21_P0010951	XR_252776	ref|PREDICTED: Homo sapiens uncharacterized LOC101929506 (LOC101929506), transcript variant X2, ncRNA [XR_252776]	101929506	-	172.89	82.3514	173.032	82.2062	1.07372	2.10486	All Detected	1.41916
XLOC_l2_003050	A_21_P0011049	TCONS_l2_00005758	linc|BROAD Institute lincRNA (XLOC_l2_003050), lincRNA [TCONS_l2_00005758]	-	-	154.98	351.945	155.378	349.964	-1.17142	0.443983	All Detected	3.04041
XLOC_l2_004315	A_21_P0011258	TCONS_l2_00007925	linc|BROAD Institute lincRNA (XLOC_l2_004315), lincRNA [TCONS_l2_00007925]	-	-	732.034	196.677	732.634	195.959	1.90254	3.7387	All Detected	8.38554
LINC00639	A_21_P0011267	NR_039982	ref|Homo sapiens long intergenic non-protein coding RNA 639 (LINC00639), long non-coding RNA [NR_039982]	283547	-	53.5937	181.553	54.2382	181.126	-1.73961	0.29945	All Detected	1.98262
MEG9	A_21_P0011281	NR_047664	ref|Homo sapiens maternally expressed 9 (non-protein coding) (MEG9), long non-coding RNA [NR_047664]	100507257	-	124.865	30.3135	124.843	29.8434	2.06463	4.18325	All Detected	1.48436
RERE	A_21_P0011288	NM_012102	ref|Homo sapiens arginine-glutamic acid dipeptide (RE) repeats (RERE), transcript variant 1, mRNA [NM_012102]	473	GO:0000118(histone deacetylase complex)|GO:0003682(chromatin binding)|GO:0003700(sequence-specific DNA binding transcription factor activity)|GO:0005515(protein binding)|GO:0005634(nucleus)|GO:0006338(chromatin remodeling)|GO:0006351(transcription, DNA-dependent)|GO:0006355(regulation of transcription, DNA-dependent)|GO:0006607(NLS-bearing substrate import into nucleus)|GO:0007275(multicellular o…	264.696	120.677	265.402	120.822	1.13529	2.19663	All Detected	2.25905
XLOC_l2_004562	A_21_P0011289	TCONS_l2_00008413	linc|BROAD Institute lincRNA (XLOC_l2_004562), lincRNA [TCONS_l2_00008413]	-	-	124.34	47.4676	124.335	46.9242	1.40583	2.64971	All Detected	1.20955
INAFM2	A_21_P0011314	NM_001301268	ref|Homo sapiens InaF-motif containing 2 (INAFM2), mRNA [NM_001301268]	100505573	GO:0016021(integral to membrane)	1220.47	532.74	1230.37	526.448	1.22472	2.33711	All Detected	10.9987
CHEK2	A_21_P0011391	NM_001005735	ref|Homo sapiens checkpoint kinase 2 (CHEK2), transcript variant 3, mRNA [NM_001005735]	11200	GO:0000077(DNA damage checkpoint)|GO:0000086(G2/M transition of mitotic cell cycle)|GO:0000781(chromosome, telomeric region)|GO:0004674(protein serine/threonine kinase activity)|GO:0005515(protein binding)|GO:0005524(ATP binding)|GO:0005654(nucleoplasm)|GO:0005794(Golgi apparatus)|GO:0006302(double-strand break repair)|GO:0006351(transcription, DNA-dependent)|GO:0006355(regulation of transcriptio…	92.6953	238.425	92.6231	237.126	-1.35621	0.390607	All Detected	2.25786
REREP3	A_21_P0011392	NR_033735	ref|Homo sapiens arginine-glutamic acid dipeptide (RE) repeats pseudogene 3 (REREP3), non-coding RNA [NR_033735]	646396	-	276.76	119.515	276.764	119.658	1.20974	2.31296	All Detected	2.45478
LINC00674	A_21_P0011550	NR_027418	ref|Homo sapiens long intergenic non-protein coding RNA 674 (LINC00674), long non-coding RNA [NR_027418]	100499466	-	45.3024	132.889	45.7739	132.54	-1.53383	0.345359	All Detected	1.35572
TBC1D3P5	A_21_P0011619	NR_033892	ref|Homo sapiens TBC1 domain family, member 3 pseudogene 5 (TBC1D3P5), non-coding RNA [NR_033892]	440419	-	1863.5	643.602	1872.84	637.681	1.55432	2.93696	All Detected	19.2994
ENST00000414432	A_21_P0011635	ENST00000414432	ens|ubiquitin specific peptidase 32 pseudogene 2 [Source:HGNC Symbol;Acc:HGNC:30751] [ENST00000414432]	-	-	86.3164	3.50906	86.2758	3.60098	4.58249	23.959	1 Dectected, 1 not Dectected	1.29179
ENST00000431702	A_21_P0011675	ENST00000431702	ens|phosphoglycerate kinase 1, pseudogene 2 [Source:HGNC Symbol;Acc:HGNC:8899] [ENST00000431702]	-	-	15804.9	6215.45	15473.9	6177.84	1.32466	2.50474	All Detected	145.251
ENST00000589038	A_21_P0011721	ENST00000589038	ens|zinc finger protein 846 [Source:HGNC Symbol;Acc:HGNC:27260] [ENST00000589038]	-	-	457.333	38.3481	461.102	37.8409	3.60707	12.1853	All Detected	6.61346
XLOC_l2_007456	A_21_P0011831	TCONS_l2_00013854	linc|BROAD Institute lincRNA (XLOC_l2_007456), lincRNA [TCONS_l2_00013854]	-	-	1348.79	3098.47	1353.82	3105.09	-1.1976	0.435999	All Detected	27.3636
PAFAH1B1	A_21_P0011841	NM_000430	ref|Homo sapiens platelet-activating factor acetylhydrolase 1b, regulatory subunit 1 (45kDa) (PAFAH1B1), mRNA [NM_000430]	5048	GO:0000086(G2/M transition of mitotic cell cycle)|GO:0000132(establishment of mitotic spindle orientation)|GO:0000226(microtubule cytoskeleton organization)|GO:0000235(astral microtubule)|GO:0000278(mitotic cell cycle)|GO:0000776(kinetochore)|GO:0001667(ameboidal cell migration)|GO:0001675(acrosome assembly)|GO:0001764(neuron migration)|GO:0001961(positive regulation of cytokine-mediated signalin…	5922.22	2507.37	5957.12	2526.53	1.23746	2.35782	All Detected	53.6029
LOC101927187	A_21_P0011888	XR_241443	ref|PREDICTED: Homo sapiens uncharacterized LOC101927187 (LOC101927187), ncRNA [XR_241443]	101927187	-	51.2398	189.211	51.8469	188.604	-1.86303	0.274898	All Detected	2.13683
LOC101927187	A_21_P0011889	XR_241443	ref|PREDICTED: Homo sapiens uncharacterized LOC101927187 (LOC101927187), ncRNA [XR_241443]	101927187	-	44.0555	286.262	44.5272	285.752	-2.68201	0.155825	All Detected	3.76914
XLOC_l2_007834	A_21_P0011891	TCONS_l2_00014337	linc|BROAD Institute lincRNA (XLOC_l2_007834), lincRNA [TCONS_l2_00014337]	-	-	77.7599	3.64272	78.0727	3.72292	4.39031	20.9708	1 Dectected, 1 not Dectected	1.16172
XLOC_l2_008221	A_21_P0011956	TCONS_l2_00014844	linc|BROAD Institute lincRNA (XLOC_l2_008221), lincRNA [TCONS_l2_00014844]	-	-	572.298	84.1506	577.373	84.0231	2.78065	6.8716	All Detected	7.7086
MIR4435-1HG	A_21_P0012079	NR_024373	ref|Homo sapiens MIR4435-1 host gene (non-protein coding) (MIR4435-1HG), transcript variant 2, long non-coding RNA [NR_024373]	541471	-	20118.2	9421.16	19853.3	9558.13	1.05458	2.07711	All Detected	160.861
ENST00000437591	A_21_P0012366	ENST00000437591	ens|Fanconi anemia, complementation group D2 pseudogene 2 [Source:HGNC Symbol;Acc:HGNC:44488] [ENST00000437591]	-	-	232.598	474.803	233.932	472.343	-1.01374	0.49526	All Detected	3.72517
LOC101928430	A_21_P0012411	XR_241611	ref|PREDICTED: Homo sapiens uncharacterized LOC101928430 (LOC101928430), transcript variant X1, ncRNA [XR_241611]	101928430	-	348.878	75.8835	350.94	75.5828	2.21509	4.64311	All Detected	4.30245
ENST00000493276	A_21_P0012448	ENST00000493276	Unknown	-	-	56.8487	126.473	57.3928	126.508	-1.14029	0.45367	All Detected	1.07992
XLOC_l2_010511	A_21_P0012483	TCONS_l2_00019712	linc|BROAD Institute lincRNA (XLOC_l2_010511), lincRNA [TCONS_l2_00019712]	-	-	75.5228	155.097	75.7755	154.7	-1.02967	0.489823	All Detected	1.23319
AADACP1	A_21_P0012507	NR_026915	ref|Homo sapiens arylacetamide deacetylase pseudogene 1 (AADACP1), non-coding RNA [NR_026915]	201651	-	709.104	224.59	710.219	223.3	1.66928	3.18056	All Detected	7.6081
AADACP1	A_21_P0012508	ENST00000462937	ens|arylacetamide deacetylase pseudogene 1 [Source:HGNC Symbol;Acc:HGNC:50305] [ENST00000462937]	201651	-	867.701	158.006	868.761	157.782	2.46103	5.50608	All Detected	11.109
EVA1C	A_21_P0012766	NM_058187	ref|Homo sapiens eva-1 homolog C (C. elegans) (EVA1C), transcript variant 1, mRNA [NM_058187]	59271	GO:0016021(integral to membrane)|GO:0030246(carbohydrate binding)	377.621	875.562	378.894	873.998	-1.20584	0.433518	All Detected	7.73601
ENST00000502883	A_21_P0012780	ENST00000502883	Unknown	-	-	329.41	791.278	330.84	790.228	-1.25613	0.418664	All Detected	7.17793
ENST00000511794	A_21_P0012988	ENST00000511794	Unknown	-	-	134.161	35.8375	134.583	35.2324	1.93352	3.81987	All Detected	1.55235
XLOC_l2_012748	A_21_P0013042	TCONS_l2_00024457	linc|BROAD Institute lincRNA (XLOC_l2_012748), lincRNA [TCONS_l2_00024457]	-	-	80.516	6.95279	80.7576	6.55006	3.62402	12.3293	1 Dectected, 1 not Dectected	1.15949
GTF2I	A_21_P0013236	NM_032999	ref|Homo sapiens general transcription factor IIi (GTF2I), transcript variant 1, mRNA [NM_032999]	2969	GO:0003677(DNA binding)|GO:0003700(sequence-specific DNA binding transcription factor activity)|GO:0005515(protein binding)|GO:0005634(nucleus)|GO:0005654(nucleoplasm)|GO:0005737(cytoplasm)|GO:0006355(regulation of transcription, DNA-dependent)|GO:0006366(transcription from RNA polymerase II promoter)|GO:0006367(transcription initiation from RNA polymerase II promoter)|GO:0007165(signal transduct…	141.872	314.375	142.111	313.464	-1.14129	0.453355	All Detected	2.6774
ENST00000439784	A_21_P0013256	ENST00000439784	ens|myosin, heavy chain 16 pseudogene [Source:HGNC Symbol;Acc:HGNC:31038] [ENST00000439784]	-	-	807.496	23.63	812.006	23.1574	5.13195	35.0646	All Detected	12.3258
LOC493754	A_21_P0013327	NR_111976	ref|Homo sapiens RAB guanine nucleotide exchange factor (GEF) 1 pseudogene (LOC493754), transcript variant 5, non-coding RNA [NR_111976]	493754	-	355.774	169.791	358.157	169.863	1.07622	2.1085	All Detected	2.94209
RABGEF1	A_21_P0013441	NM_001287060	ref|Homo sapiens RAB guanine nucleotide exchange factor (GEF) 1 (RABGEF1), transcript variant 1, mRNA [NM_001287060]	27342	GO:0001933(negative regulation of protein phosphorylation)|GO:0002686(negative regulation of leukocyte migration)|GO:0003677(DNA binding)|GO:0004842(ubiquitin-protein ligase activity)|GO:0005515(protein binding)|GO:0005769(early endosome)|GO:0006612(protein targeting to membrane)|GO:0006897(endocytosis)|GO:0008270(zinc ion binding)|GO:0016567(protein ubiquitination)|GO:0017112(Rab guanyl-nucleoti…	468.393	209.062	470.816	207.829	1.17977	2.2654	All Detected	4.10917
LINC01006	A_21_P0013460	NR_103858	ref|Homo sapiens long intergenic non-protein coding RNA 1006 (LINC01006), long non-coding RNA [NR_103858]	100506380	-	219.21	72.5267	220.017	72.0574	1.6104	3.05336	All Detected	2.31187
RBPJ	A_21_P0013567	NM_203284	ref|Homo sapiens recombination signal binding protein for immunoglobulin kappa J region (RBPJ), transcript variant 4, mRNA [NM_203284]	3516	GO:0000122(negative regulation of transcription from RNA polymerase II promoter)|GO:0000150(recombinase activity)|GO:0000978(RNA polymerase II core promoter proximal region sequence-specific DNA binding)|GO:0000979(RNA polymerase II core promoter sequence-specific DNA binding)|GO:0001077(RNA polymerase II core promoter proximal region sequence-specific DNA binding transcription factor activity in…	3175.12	1416.68	3167.88	1412.86	1.1649	2.24218	All Detected	27.4223
XLOC_l2_014830	A_21_P0013583	TCONS_l2_00028810	linc|BROAD Institute lincRNA (XLOC_l2_014830), lincRNA [TCONS_l2_00028810]	-	-	17.3858	393.95	17.8412	391.6	-4.4561	0.04556	1 Dectected, 1 not Dectected	5.83998
LINC01504	A_21_P0013589	NR_110953	ref|Homo sapiens long intergenic non-protein coding RNA 1504 (LINC01504), transcript variant 2, long non-coding RNA [NR_110953]	100507540	-	148.204	359.325	148.345	356.868	-1.26644	0.415686	All Detected	3.25818
AQP7P3	A_21_P0013643	NR_026558	ref|Homo sapiens aquaporin 7 pseudogene 3 (AQP7P3), non-coding RNA [NR_026558]	441432	GO:0005215(transporter activity)|GO:0006810(transport)|GO:0016021(integral to membrane)|GO:0070062(extracellular vesicular exosome)	90.029	14.571	89.8651	14.1138	2.67065	6.36717	1 Dectected, 1 not Dectected	1.18361
LINC01474	A_21_P0013664	NR_121180	ref|Homo sapiens long intergenic non-protein coding RNA 1474 (LINC01474), transcript variant 2, long non-coding RNA [NR_121180]	101927258	-	52.0756	131.249	52.6517	130.999	-1.315	0.401926	All Detected	1.22417
ENST00000438342	A_21_P0013717	ENST00000438342	ens|microtubule-associated protein 1 light chain 3 beta pseudogene 1 [Source:HGNC Symbol;Acc:HGNC:49783] [ENST00000438342]	-	-	1049.41	383.6	1054.77	382.012	1.46524	2.76109	All Detected	10.5119
LOC403323	A_21_P0013726	NR_122077	ref|Homo sapiens uncharacterized LOC403323 (LOC403323), transcript variant 2, long non-coding RNA [NR_122077]	403323	-	142.874	20.6203	143.179	20.2344	2.82293	7.07599	All Detected	1.921
ENST00000444706	A_21_P0013759	ENST00000444706	ens|makorin ring finger protein 4, pseudogene [Source:HGNC Symbol;Acc:HGNC:7115] [ENST00000444706]	-	-	246.697	121.708	247.313	121.855	1.02117	2.02957	All Detected	1.96028
XLOC_l2_015585	A_21_P0013784	TCONS_l2_00030308	linc|BROAD Institute lincRNA (XLOC_l2_015585), lincRNA [TCONS_l2_00030308]	-	-	261.966	554.808	262.786	548.601	-1.06187	0.47901	All Detected	4.46587
LOC389906	A_21_P0013805	NR_034031	ref|Homo sapiens zinc finger protein 839 pseudogene (LOC389906), non-coding RNA [NR_034031]	389906	-	3410.43	1477.31	3394.25	1465.53	1.21167	2.31605	All Detected	30.1362
AK4	A_21_P0013984	NM_001005353	ref|Homo sapiens adenylate kinase 4 (AK4), transcript variant 1, mRNA [NM_001005353]	205	GO:0001889(liver development)|GO:0004017(adenylate kinase activity)|GO:0004550(nucleoside diphosphate kinase activity)|GO:0005524(ATP binding)|GO:0005525(GTP binding)|GO:0005739(mitochondrion)|GO:0005759(mitochondrial matrix)|GO:0006165(nucleoside diphosphate phosphorylation)|GO:0006172(ADP biosynthetic process)|GO:0007420(brain development)|GO:0009142(nucleoside triphosphate biosynthetic process…	630.061	177.241	636.141	177.021	1.84542	3.59359	All Detected	7.17375
A_21_P0014023	A_21_P0014023	A_21_P0014023	Unknown	-	-	3296.97	1593.93	3281.63	1583.45	1.05134	2.07245	All Detected	26.534
PP12719	A_21_P0014028	AF318328	gb|Homo sapiens pp12719 mRNA, complete cds. [AF318328]	100653022	-	124.07	39.6678	124.043	39.1367	1.66424	3.16947	All Detected	1.32666
FBRSL1	A_21_P0014039	ENST00000542061	ens|fibrosin-like 1 [Source:HGNC Symbol;Acc:HGNC:29308] [ENST00000542061]	57666	-	225.388	110.458	227.017	110.258	1.04192	2.05896	All Detected	1.82436
PIGC	A_21_P0014060	ENST00000484368	ens|phosphatidylinositol glycan anchor biosynthesis, class C [Source:HGNC Symbol;Acc:HGNC:8960] [ENST00000484368]	5279	GO:0000506(glycosylphosphatidylinositol-N-acetylglucosaminyltransferase (GPI-GnT) complex)|GO:0003824(catalytic activity)|GO:0005789(endoplasmic reticulum membrane)|GO:0006501(C-terminal protein lipidation)|GO:0006506(GPI anchor biosynthetic process)|GO:0016021(integral to membrane)|GO:0016254(preassembly of GPI anchor in ER membrane)|GO:0017176(phosphatidylinositol N-acetylglucosaminyltransferas…	117.317	20.7765	117.261	20.4059	2.52266	5.74643	All Detected	1.51336
LOC101927027	A_21_P0014089	NR_110205	ref|Homo sapiens uncharacterized LOC101927027 (LOC101927027), transcript variant 2, long non-coding RNA [NR_110205]	101927027	-	85.8907	175.173	85.9636	174.786	-1.02379	0.491821	All Detected	1.38785
LOC101929947	A_21_P0014103	XR_251219	ref|PREDICTED: Homo sapiens uncharacterized LOC101929947 (LOC101929947), transcript variant X3, ncRNA [XR_251219]	101929947	-	629.149	50.6083	634.779	50.0779	3.66401	12.6758	All Detected	9.13596
THC2616237	A_21_P0014157	THC2616237	tc|CJ095_HUMAN (Q9H7T3) Protein C10orf95, partial (6%) [THC2616237]	-	-	699.252	274.252	701.339	273.982	1.35603	2.5598	All Detected	6.67746
LOC100506379	A_21_P0014166	ENST00000606522	tc|AF064804 transcription factor SUPT3H {Homo sapiens} (exp=-1; wgp=0; cg=0), partial (5%) [THC2635298]	100506379	-	79.1783	210.266	79.4715	209.408	-1.3978	0.379506	All Detected	2.03025
HIST1H4H	A_21_P0014172	BC010926	gb|Homo sapiens histone cluster 1, H4h, mRNA (cDNA clone IMAGE:4273904). [BC010926]	8365	GO:0000183(chromatin silencing at rDNA)|GO:0000228(nuclear chromosome)|GO:0000278(mitotic cell cycle)|GO:0000723(telomere maintenance)|GO:0000786(nucleosome)|GO:0003677(DNA binding)|GO:0005515(protein binding)|GO:0005576(extracellular region)|GO:0005634(nucleus)|GO:0005654(nucleoplasm)|GO:0006325(chromatin organization)|GO:0006334(nucleosome assembly)|GO:0006335(DNA replication-dependent nucleoso…	1043.88	168.944	1050.46	169.14	2.63474	6.21062	All Detected	13.7707
LOC401317	A_21_P0014188	BC087859	gb|Homo sapiens cDNA clone IMAGE:30398108. [BC087859]	401317	-	133.58	39.6208	133.953	39.0926	1.77676	3.42655	All Detected	1.48219
VIM-AS1	A_21_P0014248	NR_108061	ref|Homo sapiens VIM antisense RNA 1 (VIM-AS1), transcript variant 1, long non-coding RNA [NR_108061]	100507347	-	449.296	142.32	452.83	142.082	1.67224	3.1871	All Detected	4.85543
CAPN15	A_21_P0014306	ENST00000567216	ens|calpain 15 [Source:HGNC Symbol;Acc:HGNC:11182] [ENST00000567216]	6650	GO:0003700(sequence-specific DNA binding transcription factor activity)|GO:0004198(calcium-dependent cysteine-type endopeptidase activity)|GO:0005737(cytoplasm)|GO:0006355(regulation of transcription, DNA-dependent)|GO:0006508(proteolysis)|GO:0008233(peptidase activity)|GO:0008234(cysteine-type peptidase activity)|GO:0008270(zinc ion binding)	1870.9	109.225	1877.8	108.969	4.10706	17.2325	All Detected	27.6381
lnc-ZSCAN10-3	A_21_P0014314	lnc-ZSCAN10-3:4	linc|LNCipedia lincRNA (lnc-ZSCAN10-3), lincRNA [lnc-ZSCAN10-3:4]	-	-	60.437	218.486	60.9829	217.481	-1.83441	0.280405	All Detected	2.44528
LOC101928173	A_21_P0014465	XR_245039	ref|PREDICTED: Homo sapiens uncharacterized LOC101928173 (LOC101928173), transcript variant X2, ncRNA [XR_245039]	101928173	-	273.334	6.61904	273.582	6.22849	5.45695	43.9243	1 Dectected, 1 not Dectected	4.17741
CTC-338M12.4	A_21_P0014494	NR_109909	ref|Homo sapiens uncharacterized LOC101928649 (CTC-338M12.4), long non-coding RNA [NR_109909]	101928649	-	4822.48	976.124	4810.09	971.633	2.30758	4.95052	All Detected	59.9758
LOC101928612	A_21_P0014497	XR_245345	ref|PREDICTED: Homo sapiens uncharacterized LOC101928612 (LOC101928612), transcript variant X1, ncRNA [XR_245345]	101928612	-	96.5578	3.60394	96.4825	3.68884	4.70903	26.1553	1 Dectected, 1 not Dectected	1.4499
LOC100507437	A_21_P0014544	NR_125384	ref|Homo sapiens uncharacterized LOC100507437 (LOC100507437), transcript variant 1, long non-coding RNA [NR_125384]	100507437	-	67.23	145.558	67.8427	145.417	-1.09993	0.466538	All Detected	1.2121
SNHG21	A_21_P0014623	NR_110096	ref|Homo sapiens small nucleolar RNA host gene 21 (non-protein coding) (SNHG21), transcript variant 1, long non-coding RNA [NR_110096]	100505616	-	2705.01	1154.39	2702.31	1147.22	1.23605	2.35552	All Detected	24.2982
ENST00000606907	A_21_P0014707	ENST00000606907	ref|PREDICTED: Homo sapiens protein disulfide isomerase family A, member 6 (PDIA6), transcript variant X4, mRNA [XM_006711856]	-	-	1376.46	320.482	1382.51	319.599	2.11296	4.32577	All Detected	16.608
lnc-TTR-1	A_21_P0014815	lnc-TTR-1:1	gb|Homo sapiens cDNA clone IMAGE:4306135, partial cds. [BC054864]	-	-	243.8	103.739	244.267	103.426	1.23986	2.36176	All Detected	2.20064
ZNF341-AS1	A_21_P0014825	NR_110623	ref|Homo sapiens ZNF341 antisense RNA 1 (ZNF341-AS1), long non-coding RNA [NR_110623]	101929746	-	571.323	32.9645	576.537	32.4096	4.15292	17.7891	All Detected	8.50199
THC2608998	A_21_P0014836	THC2608998	tc|Q5TBT5_HUMAN (Q5TBT5) OTTHUMP00000018489 (Fragment), partial (53%) [THC2608998]	-	-	113.901	4.07322	113.877	4.09602	4.79711	27.8018	1 Dectected, 1 not Dectected	1.71532
STAMBP	A_21_P0014839	ENST00000487811	ens|STAM binding protein [Source:HGNC Symbol;Acc:HGNC:16950] [ENST00000487811]	10617	GO:0000281(cytokinesis after mitosis)|GO:0004843(ubiquitin-specific protease activity)|GO:0005515(protein binding)|GO:0005634(nucleus)|GO:0005654(nucleoplasm)|GO:0005737(cytoplasm)|GO:0005769(early endosome)|GO:0005886(plasma membrane)|GO:0006508(proteolysis)|GO:0007259(JAK-STAT cascade)|GO:0008237(metallopeptidase activity)|GO:0008284(positive regulation of cell proliferation)|GO:0014067(negativ…	282.259	121.671	282.323	121.772	1.21316	2.31846	All Detected	2.50861
LOC100288160	A_21_P0014865	AF422192	gb|Homo sapiens esophagus cancer-related gene-2 interaction susceptibility protein mRNA, partial cds. [AF422192]	100288160	-	72.4974	6.58036	73.0362	6.19028	3.56053	11.7985	1 Dectected, 1 not Dectected	1.04447
AI432163	A_21_P0014878	AI432163	gb|tg77d04.x1 Soares_NhHMPu_S1 Homo sapiens cDNA clone IMAGE:2114791 3' similar to contains Alu repetitive element;, mRNA sequence [AI432163]	-	-	132.624	47.4224	133.005	46.8869	1.50422	2.83671	All Detected	1.34559
THC2577566	A_21_P0014898	THC2577566	Unknown	-	-	112.716	30.0127	112.763	29.5254	1.93326	3.81918	All Detected	1.30059
AK126805	A_21_P0014899	AK126805	gb|Homo sapiens cDNA FLJ44855 fis, clone BRACE3052486. [AK126805]	-	-	156.045	72.6955	156.354	72.2107	1.11454	2.16525	All Detected	1.31474
ENST00000586348	A_21_P0014908	ENST00000586348	ref|PREDICTED: Homo sapiens uncharacterized LOC101929774 (LOC101929774), transcript variant X7, ncRNA [XR_430753]	-	-	491.301	198.027	495.284	197.404	1.3271	2.50899	All Detected	4.65437
TBC1D3P1-DHX40P1	A_21_P0014921	NR_002924	ref|Homo sapiens TBC1D3P1-DHX40P1 readthrough transcribed pseudogene (TBC1D3P1-DHX40P1), non-coding RNA [NR_002924]	653645	-	108.331	37.0635	108.546	36.5198	1.57155	2.97225	All Detected	1.12541
SDIM1	A_21_P0014941	AK129633	gb|Homo sapiens cDNA FLJ26122 fis, clone SYN00634. [AK129633]	100505705	GO:0005515(protein binding)|GO:0016021(integral to membrane)|GO:0033554(cellular response to stress)|GO:0042803(protein homodimerization activity)|GO:0051402(neuron apoptotic process)|GO:0060548(negative regulation of cell death)	156.56	594.969	156.793	589.859	-1.91151	0.265814	All Detected	6.76665
ENST00000485020	A_22_P00000134	ENST00000485020	gb|yv41e01.r1 Soares fetal liver spleen 1NFLS Homo sapiens cDNA clone IMAGE:245304 5' similar to gb:L32179 Human arylacetamide deacetylase mRNA, complete cds. (HUMAN);, mRNA sequence [N76660]	-	-	795.275	230.11	797.104	228.704	1.80128	3.4853	All Detected	8.88124
MIR940	A_22_P00000283	ENST00000563734	ens|microRNA 940 [Source:HGNC Symbol;Acc:HGNC:33683] [ENST00000563734]	100126328	-	57.8293	125.453	58.4004	125.545	-1.10415	0.465176	All Detected	1.04913
OSMR-AS1	A_22_P00000457	NR_109951	ref|Homo sapiens OSMR antisense RNA 1 (head to head) (OSMR-AS1), long non-coding RNA [NR_109951]	101929768	-	291.011	137.049	291.728	136.625	1.0944	2.13524	All Detected	2.42347
lnc-ACER2-1	A_22_P00000606	lnc-ACER2-1:1	gb|Homo sapiens cDNA: FLJ21245 fis, clone COL01184. [AK024898]	-	-	362.634	98.5953	364.745	98.5267	1.8883	3.70199	All Detected	4.15966
LINC00704	A_22_P00000938	NR_024475	ref|Homo sapiens long intergenic non-protein coding RNA 704 (LINC00704), long non-coding RNA [NR_024475]	100216001	-	148.988	11.2965	149.123	10.8203	3.78469	13.7818	1 Dectected, 1 not Dectected	2.16098
ZEB1-AS1	A_22_P00000977	NR_024284	ref|Homo sapiens ZEB1 antisense RNA 1 (ZEB1-AS1), long non-coding RNA [NR_024284]	220930	-	104.228	38.4435	104.466	37.9126	1.46228	2.75544	All Detected	1.0399
LOC729040	A_22_P00001606	ENST00000440769	ref|PREDICTED: Homo sapiens uncharacterized LOC729040 (LOC729040), misc_RNA [XR_241838]	729040	-	185.56	22.5762	186.247	22.1339	3.07289	8.41458	All Detected	2.56427
ENST00000566876	A_22_P00002152	ENST00000566876	Unknown	-	-	126.862	9.26289	126.857	8.80091	3.84941	14.4141	1 Dectected, 1 not Dectected	1.84463
LOC102724002	A_22_P00002244	XR_424156	ref|PREDICTED: Homo sapiens uncharacterized LOC102724002 (LOC102724002), ncRNA [XR_424156]	102724002	-	650.807	309.596	655.445	308.9	1.08534	2.12187	All Detected	5.41477
MIR210HG	A_22_P00002306	NR_038262	ref|Homo sapiens MIR210 host gene (non-protein coding) (MIR210HG), long non-coding RNA [NR_038262]	100506211	-	338.149	110.241	340.483	109.982	1.63032	3.09582	All Detected	3.60159
lnc-C16orf13-1	A_22_P00002484	lnc-C16orf13-1:1	gb|AV707313 ADB Homo sapiens cDNA clone ADBCTB12 5', mRNA sequence [AV707313]	-	-	153.64	68.9977	153.894	68.453	1.16876	2.24818	All Detected	1.33502
lnc-C2orf72-1	A_22_P00002829	lnc-C2orf72-1:1	gb|Homo sapiens full length insert cDNA clone YZ88E12. [AF086098]	-	-	284.891	103.536	285.369	103.209	1.46726	2.76496	All Detected	2.84625
lnc-C3orf52-1	A_22_P00002862	lnc-C3orf52-1:1	gb|Homo sapiens cDNA FLJ35137 fis, clone PLACE6009419. [AK092456]	-	-	204.582	58.6764	205.577	58.0899	1.82332	3.53894	All Detected	2.30448
ENST00000568686	A_22_P00002869	ENST00000568686	gb|Homo sapiens cDNA FLJ42786 fis, clone BRAWH3006761. [AK124776]	-	-	43.4548	114.576	43.9139	114.745	-1.38568	0.382709	All Detected	1.10674
LINC01207	A_22_P00002898	NR_038834	ref|Homo sapiens long intergenic non-protein coding RNA 1207 (LINC01207), long non-coding RNA [NR_038834]	100505989	-	185.067	78.7187	185.785	78.4749	1.24333	2.36744	All Detected	1.67671
LINC01021	A_22_P00002916	NR_038848	ref|Homo sapiens long intergenic non-protein coding RNA 1021 (LINC01021), long non-coding RNA [NR_038848]	643401	-	184.845	86.577	185.469	86.629	1.09825	2.14095	All Detected	1.54437
lnc-CDK5R1-2	A_22_P00003788	lnc-CDK5R1-2:1	gb|BX098590 Soares_NFL_T_GBC_S1 Homo sapiens cDNA clone IMAGp998N035777, mRNA sequence [BX098590]	-	-	415.46	983.273	418.477	979.631	-1.22709	0.427179	All Detected	8.76802
CEBPA-AS1	A_22_P00003853	NR_026887	ref|Homo sapiens CEBPA antisense RNA 1 (head to head) (CEBPA-AS1), long non-coding RNA [NR_026887]	80054	-	178.15	377.653	178.369	376.306	-1.07705	0.473998	All Detected	3.09278
lnc-CERK-1	A_22_P00003909	lnc-CERK-1:1	gb|602426408F1 NIH_MGC_14 Homo sapiens cDNA clone IMAGE:4564465 5', mRNA sequence [BG327427]	-	-	3765.95	890.029	3756.14	887.914	2.08076	4.2303	All Detected	44.816
lnc-CHAF1B-2	A_22_P00003957	lnc-CHAF1B-2:1	tc|ALU1_HUMAN (P39188) Alu subfamily J sequence contamination warning entry, partial (8%) [THC2628752]	-	-	105.865	19.2873	105.995	18.8999	2.48754	5.60822	1 Dectected, 1 not Dectected	1.36086
lnc-CHST4-1	A_22_P00004057	lnc-CHST4-1:2	linc|LNCipedia lincRNA (lnc-CHST4-1), lincRNA [lnc-CHST4-1:2]	-	-	121.605	14.3283	121.513	13.8661	3.13148	8.76335	1 Dectected, 1 not Dectected	1.68199
LOC101928617	A_22_P00004191	XR_246017	ref|PREDICTED: Homo sapiens uncharacterized LOC101928617 (LOC101928617), transcript variant X2, ncRNA [XR_246017]	101928617	-	715.808	226.575	716.984	225.208	1.67069	3.18366	All Detected	7.68401
ENST00000439198	A_22_P00004783	ENST00000439198	gb|BX093647 Soares_testis_NHT Homo sapiens cDNA clone IMAGp998F023561 ; IMAGE:1409665, mRNA sequence [BX093647]	-	-	73.849	3.96553	74.196	4.01098	4.20932	18.4982	1 Dectected, 1 not Dectected	1.09664
DCDC2C	A_22_P00004956	NM_001287444	ref|Homo sapiens doublecortin domain containing 2C (DCDC2C), mRNA [NM_001287444]	728597	GO:0035556(intracellular signal transduction)	166.741	70.9761	166.718	70.4682	1.24237	2.36586	All Detected	1.50391
DGAT1	A_22_P00005087	NM_012079	ref|Homo sapiens diacylglycerol O-acyltransferase 1 (DGAT1), mRNA [NM_012079]	8694	GO:0003846(2-acylglycerol O-acyltransferase activity)|GO:0004144(diacylglycerol O-acyltransferase activity)|GO:0005515(protein binding)|GO:0005789(endoplasmic reticulum membrane)|GO:0006641(triglyceride metabolic process)|GO:0006644(phospholipid metabolic process)|GO:0016021(integral to membrane)|GO:0016746(transferase activity, transferring acyl groups)|GO:0019432(triglyceride biosynthetic proce…	120.674	243.462	120.604	243.003	-1.01069	0.496307	All Detected	1.91248
LOC101927702	A_22_P00005107	XR_245766	ref|PREDICTED: Homo sapiens uncharacterized LOC101927702 (LOC101927702), ncRNA [XR_245766]	101927702	-	456.791	22.7619	460.712	22.3552	4.36518	20.6087	All Detected	6.84933
SNHG23	A_22_P00005227	ENST00000556720	ens|small nucleolar RNA host gene 23 (non-protein coding) [Source:HGNC Symbol;Acc:HGNC:50622] [ENST00000556720]	100507242	-	100.319	24.452	100.519	23.9899	2.06696	4.19004	All Detected	1.19576
SNHG23	A_22_P00005228	ENST00000554369	ens|small nucleolar RNA host gene 23 (non-protein coding) [Source:HGNC Symbol;Acc:HGNC:50622] [ENST00000554369]	100507242	-	346.692	100.443	348.883	100.244	1.79923	3.48035	All Detected	3.88499
SNHG23	A_22_P00005230	ENST00000427085	ens|small nucleolar RNA host gene 23 (non-protein coding) [Source:HGNC Symbol;Acc:HGNC:50622] [ENST00000427085]	100507242	-	152.912	29.2078	153.144	28.7143	2.41505	5.33337	All Detected	1.94422
ENST00000442197	A_22_P00005231	ENST00000442197	gb|AU253022 human favorable neuroblastoma cDNA Homo sapiens cDNA clone Nbla03375 5', mRNA sequence [AU253022]	-	-	150.045	68.5314	150.22	67.9297	1.14497	2.21141	All Detected	1.28579
lnc-DLX2-4	A_22_P00005242	lnc-DLX2-4:3	linc|LNCipedia lincRNA (lnc-DLX2-4), lincRNA [lnc-DLX2-4:3]	-	-	99.1902	16.5004	99.3746	16.0366	2.63151	6.19673	1 Dectected, 1 not Dectected	1.30216
lnc-EIF6-1	A_22_P00005682	lnc-EIF6-1:9	linc|LNCipedia lincRNA (lnc-EIF6-1), lincRNA [lnc-EIF6-1:9]	-	-	469.083	127.423	471.608	127.498	1.88712	3.69896	All Detected	5.37673
EMP3	A_22_P00005738	ENST00000599704	ens|epithelial membrane protein 3 [Source:HGNC Symbol;Acc:HGNC:3335] [ENST00000599704]	2014	GO:0005515(protein binding)|GO:0005886(plasma membrane)|GO:0008219(cell death)|GO:0008285(negative regulation of cell proliferation)|GO:0016021(integral to membrane)|GO:0016049(cell growth)|GO:0032060(bleb assembly)	131.904	59.7257	132.127	59.1779	1.1588	2.23271	All Detected	1.13984
ERN1	A_22_P00005863	ENST00000433197	ens|endoplasmic reticulum to nucleus signaling 1 [Source:HGNC Symbol;Acc:HGNC:3449] [ENST00000433197]	2081	GO:0000287(magnesium ion binding)|GO:0001935(endothelial cell proliferation)|GO:0004521(endoribonuclease activity)|GO:0004674(protein serine/threonine kinase activity)|GO:0005515(protein binding)|GO:0005524(ATP binding)|GO:0005637(nuclear inner membrane)|GO:0005737(cytoplasm)|GO:0005739(mitochondrion)|GO:0005783(endoplasmic reticulum)|GO:0005789(endoplasmic reticulum membrane)|GO:0006351(transcri…	1762.9	559.017	1773.83	552.623	1.6825	3.20984	All Detected	19.0814
lnc-FAM120AOS-1	A_22_P00006040	lnc-FAM120AOS-1:1	gb|Homo sapiens, clone IMAGE:5242075, mRNA. [BC039686]	-	-	160.635	73.8454	161.005	73.3953	1.13335	2.19367	All Detected	1.3689
CFLAR-AS1	A_22_P00006056	NR_040030	ref|Homo sapiens CFLAR antisense RNA 1 (CFLAR-AS1), long non-coding RNA [NR_040030]	65072	-	84.6099	187.54	84.7421	186.938	-1.14141	0.453317	All Detected	1.59681
lnc-FAM184B-1	A_22_P00006138	lnc-FAM184B-1:1	tc|Q494V9_HUMAN (Q494V9) BTBD9 protein, partial (4%) [THC2731677]	-	-	184.909	11.8351	185.62	11.3727	4.0287	16.3215	1 Dectected, 1 not Dectected	2.72261
lnc-FBXW5-1	A_22_P00006449	lnc-FBXW5-1:1	gb|Homo sapiens, clone IMAGE:4996962, mRNA. [BC019844]	-	-	109.098	29.0191	109.363	28.509	1.93964	3.83609	All Detected	1.26334
lnc-FGGY-3	A_22_P00006529	lnc-FGGY-3:1	linc|LNCipedia lincRNA (lnc-FGGY-3), lincRNA [lnc-FGGY-3:1]	-	-	3.92115	92.9619	3.8527	93.0814	-4.59455	0.041391	1 Dectected, 1 not Dectected	1.3942
lnc-FKBP2-1	A_22_P00006547	lnc-FKBP2-1:2	tc|Q2AC61_9BURK (Q2AC61) HrpW, partial (3%) [THC2716184]	-	-	7291.78	2173.64	7294.6	2187.35	1.73765	3.33491	All Detected	79.8009
LOC101927115	A_22_P00006798	NR_109876	ref|Homo sapiens uncharacterized LOC101927115 (LOC101927115), long non-coding RNA [NR_109876]	101927115	-	183.345	10.7704	183.846	10.3135	4.15589	17.8257	1 Dectected, 1 not Dectected	2.71144
lnc-GMDS-2	A_22_P00007120	lnc-GMDS-2:1	gb|Homo sapiens cDNA clone IMAGE:6086903, partial cds. [BC073826]	-	-	79.1244	12.0226	79.415	11.5633	2.77986	6.86784	1 Dectected, 1 not Dectected	1.06018
GOLGA7B	A_22_P00007182	NM_001010917	ref|Homo sapiens golgin A7 family, member B (GOLGA7B), mRNA [NM_001010917]	401647	GO:0000139(Golgi membrane)	177.217	4.65109	177.415	4.47657	5.30859	39.6319	1 Dectected, 1 not Dectected	2.70217
MIR92A1	A_22_P00007208	NR_029508	ref|Homo sapiens microRNA 92a-1 (MIR92A1), microRNA [NR_029508]	407048	-	107.284	15.353	107.53	14.9065	2.85072	7.21361	1 Dectected, 1 not Dectected	1.44723
LOC101929288	A_22_P00007541	ENST00000569178	ref|PREDICTED: Homo sapiens uncharacterized LOC101929288 (LOC101929288), ncRNA [XR_244239]	101929288	-	35.1865	110.054	35.7561	109.798	-1.61859	0.325654	All Detected	1.1569
USP3-AS1	A_22_P00007632	NR_034080	ref|Homo sapiens USP3 antisense RNA 1 (USP3-AS1), long non-coding RNA [NR_034080]	100130855	-	77.9238	158.215	78.2028	157.941	-1.0141	0.495138	All Detected	1.24592
LOC100132077	A_22_P00007678	NR_033937	ref|Homo sapiens uncharacterized LOC100132077 (LOC100132077), long non-coding RNA [NR_033937]	100132077	-	46.0945	113.955	46.583	113.979	-1.29089	0.408699	All Detected	1.05306
HCG9	A_22_P00007712	NR_028032	ref|Homo sapiens HLA complex group 9 (non-protein coding) (HCG9), long non-coding RNA [NR_028032]	10255	-	521.978	172.297	528.738	172.256	1.618	3.06949	All Detected	5.57003
IDS	A_22_P00007978	NM_000202	ref|Homo sapiens iduronate 2-sulfatase (IDS), transcript variant 1, mRNA [NM_000202]	3423	GO:0004423(iduronate-2-sulfatase activity)|GO:0005975(carbohydrate metabolic process)|GO:0006027(glycosaminoglycan catabolic process)|GO:0009405(pathogenesis)|GO:0030203(glycosaminoglycan metabolic process)|GO:0030204(chondroitin sulfate metabolic process)|GO:0030207(chondroitin sulfate catabolic process)|GO:0043202(lysosomal lumen)|GO:0044281(small molecule metabolic process)|GO:0046872(metal io…	1855.71	707.391	1865.12	705.941	1.40165	2.64203	All Detected	18.1121
MIR31HG	A_22_P00008004	NR_027054	ref|Homo sapiens MIR31 host gene (non-protein coding) (MIR31HG), long non-coding RNA [NR_027054]	554202	-	834.931	387.966	836.743	385.795	1.11695	2.16888	All Detected	7.04607
ENST00000522715	A_22_P00008458	ENST00000522715	Unknown	-	-	263.21	535.6	263.781	528.866	-1.00356	0.498767	All Detected	4.14195
lnc-KCNJ6-1	A_22_P00008531	lnc-KCNJ6-1:1	linc|LNCipedia lincRNA (lnc-KCNJ6-1), lincRNA [lnc-KCNJ6-1:1]	-	-	3.95625	10683.4	3.8869	10865.9	-11.4489	0.000358	1 Dectected, 1 not Dectected	169.719
MAPT-AS1	A_22_P00008706	NR_024559	ref|Homo sapiens MAPT antisense RNA 1 (MAPT-AS1), long non-coding RNA [NR_024559]	100128977	-	440.692	4.32488	443.799	4.27008	6.6995	103.932	1 Dectected, 1 not Dectected	6.86764
ENST00000422519	A_22_P00008731	ENST00000422519	gb|Homo sapiens cDNA FLJ33613 fis, clone BRAMY2017348. [AK090932]	-	-	498.495	148.312	502.741	148.193	1.76233	3.39247	All Detected	5.53981
TRAF3IP2-AS1	A_22_P00008742	NR_034111	ref|Homo sapiens TRAF3IP2 antisense RNA 1 (TRAF3IP2-AS1), transcript variant 4, long non-coding RNA [NR_034111]	643749	-	151.408	61.9662	151.727	61.4077	1.30498	2.47081	All Detected	1.41123
lnc-KLRF2-1	A_22_P00008914	lnc-KLRF2-1:1	gb|AGENCOURT_6817611 NIH_MGC_118 Homo sapiens cDNA clone IMAGE:5757336 5', mRNA sequence [BQ073030]	-	-	139.009	3.79332	139.332	3.8645	5.1721	36.0542	1 Dectected, 1 not Dectected	2.11667
LINC00520	A_22_P00008960	NR_026796	ref|Homo sapiens long intergenic non-protein coding RNA 520 (LINC00520), transcript variant 1, long non-coding RNA [NR_026796]	645687	-	101.176	6.7908	101.497	6.38788	3.98995	15.8889	1 Dectected, 1 not Dectected	1.48607
SNHG7	A_22_P00009029	NR_024543	ref|Homo sapiens small nucleolar RNA host gene 7 (non-protein coding) (SNHG7), transcript variant 3, long non-coding RNA [NR_024543]	84973	-	22271.2	5718.31	21987.4	5713.94	1.94412	3.84803	All Detected	254.273
LOC102723465	A_22_P00009163	XR_425055	ref|PREDICTED: Homo sapiens uncharacterized LOC102723465 (LOC102723465), ncRNA [XR_425055]	102723465	-	672.707	303.387	675.741	302.652	1.15881	2.23273	All Detected	5.82952
SSSCA1-AS1	A_22_P00009395	NR_038923	ref|Homo sapiens SSSCA1 antisense RNA 1 (head to head) (SSSCA1-AS1), long non-coding RNA [NR_038923]	254100	-	302.232	77.944	302.895	77.7224	1.96241	3.89713	All Detected	3.51832
LUZP1	A_22_P00009403	NM_033631	ref|Homo sapiens leucine zipper protein 1 (LUZP1), transcript variant 1, mRNA [NM_033631]	7798	GO:0003281(ventricular septum development)|GO:0005634(nucleus)|GO:0016020(membrane)|GO:0021503(neural fold bending)|GO:0060840(artery development)|GO:0070062(extracellular vesicular exosome)	131.005	47.1209	131.199	46.6307	1.49241	2.81358	All Detected	1.32138
LOC101927501	A_22_P00009529	NR_110387	ref|Homo sapiens uncharacterized LOC101927501 (LOC101927501), long non-coding RNA [NR_110387]	101927501	-	169.675	68.9861	169.664	68.4284	1.31001	2.47944	All Detected	1.5818
LINC00173	A_22_P00009537	NR_027346	ref|Homo sapiens long intergenic non-protein coding RNA 173 (LINC00173), transcript variant 2, long non-coding RNA [NR_027346]	100287569	-	231.311	526.483	232.615	520.076	-1.16078	0.44727	All Detected	4.49159
ENST00000564248	A_22_P00009577	ENST00000564248	gb|Homo sapiens mRNA full length insert cDNA clone EUROIMAGE 1090207. [AJ420543]	-	-	270.099	606.481	270.585	599.769	-1.14832	0.451149	All Detected	5.1435
BREA2	A_22_P00009585	NR_015445	ref|Homo sapiens breast cancer estrogen-induced apoptosis 2 (BREA2), long non-coding RNA [NR_015445]	286076	-	43.6092	124.961	44.0794	124.977	-1.50349	0.3527	All Detected	1.26403
LOC100129781	A_22_P00009979	ENST00000575792	ref|PREDICTED: Homo sapiens uncharacterized LOC100129781 (LOC100129781), transcript variant X2, ncRNA [XR_109259]	100129781	-	1393.49	241.485	1398.87	240.62	2.53943	5.8136	All Detected	18.0977
LOC102725254	A_22_P00010091	XR_433547	ref|PREDICTED: Homo sapiens uncharacterized LOC102725254 (LOC102725254), ncRNA [XR_433547]	102725254	-	48.9386	145.576	49.467	145.463	-1.55611	0.340066	All Detected	1.49993
LOC101927895	A_22_P00010200	XR_241220	ref|PREDICTED: Homo sapiens uncharacterized LOC101927895 (LOC101927895), transcript variant X1, ncRNA [XR_241220]	101927895	-	436.489	72.8211	439.377	72.3493	2.60241	6.07299	All Detected	5.7348
MT1B	A_22_P00010235	NM_005947	ref|Homo sapiens metallothionein 1B (MT1B), mRNA [NM_005947]	4490	GO:0005634(nucleus)|GO:0005737(cytoplasm)|GO:0008270(zinc ion binding)|GO:0045926(negative regulation of growth)|GO:0048471(perinuclear region of cytoplasm)|GO:0071294(cellular response to zinc ion)	28415.7	7728	28343.6	7657.73	1.88803	3.7013	All Detected	323.216
CYB5B	A_22_P00010686	NM_030579	ref|Homo sapiens cytochrome b5 type B (outer mitochondrial membrane) (CYB5B), mRNA [NM_030579]	80777	GO:0005741(mitochondrial outer membrane)|GO:0016020(membrane)|GO:0016021(integral to membrane)|GO:0020037(heme binding)|GO:0046872(metal ion binding)|GO:0055114(oxidation-reduction process)	102.006	236.437	102.372	235.103	-1.19947	0.435437	All Detected	2.07391
lnc-NFYB-1	A_22_P00010710	lnc-NFYB-1:1	linc|LNCipedia lincRNA (lnc-NFYB-1), lincRNA [lnc-NFYB-1:1]	-	-	673.48	336.981	676.682	335.105	1.01387	2.01932	All Detected	5.33715
LOC101928052	A_22_P00010916	NR_125888	ref|Homo sapiens uncharacterized LOC101928052 (LOC101928052), long non-coding RNA [NR_125888]	101928052	-	3.70492	90.3614	3.61389	90.4669	-4.64577	0.039947	1 Dectected, 1 not Dectected	1.35708
ENST00000577661	A_22_P00011361	ENST00000577661	Unknown	-	-	135.763	47.912	136.146	47.3584	1.52346	2.8748	All Detected	1.38731
lnc-PAM16-1	A_22_P00011428	lnc-PAM16-1:1	gb|Homo sapiens, clone IMAGE:4215072, mRNA. [BC013195]	-	-	210.377	32.5363	211.337	31.9872	2.72398	6.60691	All Detected	2.80233
LOC102724626	A_22_P00011653	XR_427345	ref|PREDICTED: Homo sapiens uncharacterized LOC102724626 (LOC102724626), ncRNA [XR_427345]	102724626	-	182.881	9.52477	183.446	9.04576	4.34197	20.2797	1 Dectected, 1 not Dectected	2.725
lnc-PEBP4-1	A_22_P00011722	lnc-PEBP4-1:2	gb|Homo sapiens, clone IMAGE:6016214, mRNA. [BC043400]	-	-	104.138	18.482	104.363	18.0449	2.53195	5.78351	1 Dectected, 1 not Dectected	1.34872
ENST00000456090	A_22_P00011736	ENST00000456090	ens|Smith-Magenis syndrome chromosome region, candidate 2 (non-protein coding) [Source:HGNC Symbol;Acc:HGNC:17914] [ENST00000456090]	-	-	71.6513	146.976	72.1263	146.871	-1.02595	0.491086	All Detected	1.16788
lnc-PITPNC1-1	A_22_P00011922	lnc-PITPNC1-1:1	linc|LNCipedia lincRNA (lnc-PITPNC1-1), lincRNA [lnc-PITPNC1-1:1]	-	-	440.943	146.449	444.009	146.374	1.60093	3.03338	All Detected	4.65054
lnc-PMM2-6	A_22_P00012088	lnc-PMM2-6:1	gb|Homo sapiens cDNA FLJ33095 fis, clone TRACH2000708. [AK057657]	-	-	439.38	1021.69	442.257	1017.18	-1.20162	0.434788	All Detected	8.98316
ZNF341-AS1	A_22_P00012654	NR_110623	ref|Homo sapiens ZNF341 antisense RNA 1 (ZNF341-AS1), long non-coding RNA [NR_110623]	101929746	-	1444.62	196.68	1453.52	195.977	2.89079	7.41675	All Detected	19.649
lnc-RASA1-3	A_22_P00012831	lnc-RASA1-3:20	linc|LNCipedia lincRNA (lnc-RASA1-3), lincRNA [lnc-RASA1-3:20]	-	-	60.7902	125.456	61.3358	125.547	-1.03342	0.488549	All Detected	1.0033
LINC01089	A_22_P00013078	NR_002809	ref|Homo sapiens long intergenic non-protein coding RNA 1089 (LINC01089), long non-coding RNA [NR_002809]	338799	-	465.676	160.828	468.49	160.51	1.54536	2.91877	All Detected	4.81219
lnc-RHPN1-2	A_22_P00013089	lnc-RHPN1-2:1	gb|fs03d02.y1 Human Lens cDNA (Normalized): fs Homo sapiens cDNA clone fs03d02 5', mRNA sequence [CD673709]	-	-	66.4633	147.643	67.0476	147.503	-1.13749	0.45455	All Detected	1.25712
lnc-RP11-124K4.2.1-3	A_22_P00013329	lnc-RP11-124K4.2.1-3:1	gb|BX094565 Soares_testis_NHT Homo sapiens cDNA clone IMAGp998C034163, mRNA sequence [BX094565]	-	-	60.8493	127.603	61.4077	127.629	-1.05546	0.481144	All Detected	1.0347
BTG1	A_22_P00013430	NM_001731	ref|Homo sapiens B-cell translocation gene 1, anti-proliferative (BTG1), mRNA [NM_001731]	694	GO:0003712(transcription cofactor activity)|GO:0005515(protein binding)|GO:0005634(nucleus)|GO:0005737(cytoplasm)|GO:0006355(regulation of transcription, DNA-dependent)|GO:0008285(negative regulation of cell proliferation)|GO:0016477(cell migration)|GO:0019899(enzyme binding)|GO:0019900(kinase binding)|GO:0030308(negative regulation of cell growth)|GO:0045603(positive regulation of endothelial ce…	30198.8	8984.11	30140.6	9110.45	1.72611	3.30835	All Detected	328.596
ENST00000561802	A_22_P00013573	ENST00000561802	Unknown	-	-	268.947	9.69677	269.313	9.21132	4.86973	29.2372	1 Dectected, 1 not Dectected	4.06409
FRMD6-AS2	A_22_P00013581	NR_051990	ref|Homo sapiens FRMD6 antisense RNA 2 (FRMD6-AS2), transcript variant 2, long non-coding RNA [NR_051990]	100874185	-	165.303	3.78678	165.414	3.85596	5.42285	42.8982	1 Dectected, 1 not Dectected	2.52434
lnc-RP11-582J16.5.1-3	A_22_P00013618	lnc-RP11-582J16.5.1-3:1	linc|LNCipedia lincRNA (lnc-RP11-582J16.5.1-3), lincRNA [lnc-RP11-582J16.5.1-3:1]	-	-	211.973	36.8004	212.803	36.2612	2.55302	5.86861	All Detected	2.75846
LOC101927045	A_22_P00013716	NR_110032	ref|Homo sapiens uncharacterized LOC101927045 (LOC101927045), long non-coding RNA [NR_110032]	101927045	-	130.683	8.56198	130.921	8.11174	4.01254	16.1396	1 Dectected, 1 not Dectected	1.91889
lnc-RPL7L1-1	A_22_P00013857	lnc-RPL7L1-1:1	gb|Homo sapiens cDNA FLJ40915 fis, clone UTERU2005450. [AK098234]	-	-	184.362	67.3848	184.956	66.8256	1.46871	2.76774	All Detected	1.84578
HCG25	A_22_P00013894	NR_044997	ref|Homo sapiens HLA complex group 25 (non-protein coding) (HCG25), long non-coding RNA [NR_044997]	414765	-	219.177	102.06	219.962	101.749	1.11224	2.16181	All Detected	1.84708
lnc-RPS27A-1	A_22_P00013911	lnc-RPS27A-1:1	linc|LNCipedia lincRNA (lnc-RPS27A-1), lincRNA [lnc-RPS27A-1:1]	-	-	95.3471	19.6712	95.2174	19.3302	2.30037	4.92584	All Detected	1.18574
LOC101928233	A_22_P00013949	ENST00000419628	ref|PREDICTED: Homo sapiens uncharacterized LOC101928233 (LOC101928233), ncRNA [XR_244321]	101928233	-	18.1014	107.02	18.5007	106.876	-2.53029	0.173103	1 Dectected, 1 not Dectected	1.38087
LINC00473	A_22_P00014181	NR_026861	ref|Homo sapiens long intergenic non-protein coding RNA 473 (LINC00473), transcript variant 2, long non-coding RNA [NR_026861]	90632	GO:0006351(transcription, DNA-dependent)	118.245	255.327	118.149	254.905	-1.10936	0.463501	All Detected	2.13682
RASAL2-AS1	A_22_P00014205	NR_027982	ref|Homo sapiens RASAL2 antisense RNA 1 (RASAL2-AS1), long non-coding RNA [NR_027982]	100302401	-	171.843	78.7712	171.94	78.5249	1.13068	2.18962	All Detected	1.4596
ENST00000439105	A_22_P00014248	ENST00000439105	Unknown	-	-	51683.7	13925.6	52343.3	14118.2	1.89045	3.7075	All Detected	597.267
ENST00000425771	A_22_P00014325	ENST00000425771	ens|growth arrest-specific 5 (non-protein coding) [Source:HGNC Symbol;Acc:HGNC:16355] [ENST00000425771]	-	-	1942.76	737.501	1942.83	736.372	1.39965	2.63838	All Detected	18.8509
ENST00000423433	A_22_P00014553	ENST00000423433	tc|DBP5_CRYNE (Q5KBP5) ATP-dependent RNA helicase DBP5 , partial (4%) [THC2684548]	-	-	89.1978	225.714	89.0403	224.488	-1.33411	0.396637	All Detected	2.11638
TPT1	A_22_P00014697	NM_001286272	ref|Homo sapiens tumor protein, translationally-controlled 1 (TPT1), transcript variant 1, mRNA [NM_001286272]	7178	GO:0005509(calcium ion binding)|GO:0005515(protein binding)|GO:0005615(extracellular space)|GO:0005634(nucleus)|GO:0005737(cytoplasm)|GO:0005771(multivesicular body)|GO:0006816(calcium ion transport)|GO:0006874(cellular calcium ion homeostasis)|GO:0009615(response to virus)|GO:0042981(regulation of apoptotic process)|GO:0043066(negative regulation of apoptotic process)|GO:0045298(tubulin complex)…	3739.33	1707.9	3734.04	1697.18	1.1376	2.20014	All Detected	31.826
LOC101060091	A_22_P00014756	NR_110174	ref|Homo sapiens uncharacterized LOC101060091 (LOC101060091), long non-coding RNA [NR_110174]	101060091	-	136.923	9.41527	137.291	8.94849	3.93945	15.3423	1 Dectected, 1 not Dectected	2.00535
TPBGL	A_22_P00014909	NM_001195528	ref|Homo sapiens trophoblast glycoprotein-like (TPBGL), mRNA [NM_001195528]	100507050	GO:0016021(integral to membrane)	166.829	56.5076	166.769	55.9198	1.57642	2.98229	All Detected	1.73202
HOXC-AS3	A_22_P00015031	NR_047506	ref|Homo sapiens HOXC cluster antisense RNA 3 (HOXC-AS3), long non-coding RNA [NR_047506]	100874365	-	65.0741	152.414	65.5799	152.069	-1.21341	0.431249	All Detected	1.3514
ENST00000577906	A_22_P00015059	ENST00000577906	tc|ALU2_HUMAN (P39189) Alu subfamily SB sequence contamination warning entry, partial (9%) [THC2531023]	-	-	123.874	326.974	123.804	325.681	-1.3954	0.380139	All Detected	3.15433
FLJ27255	A_22_P00015150	ENST00000430078	Unknown	401281	-	108.696	11.8096	108.948	11.3398	3.26416	9.60751	1 Dectected, 1 not Dectected	1.52512
LINC01121	A_22_P00015375	ENST00000430650	ens|long intergenic non-protein coding RNA 1121 [Source:HGNC Symbol;Acc:HGNC:49266] [ENST00000430650]	400952	-	144.071	297.109	144.292	296.893	-1.04095	0.486006	All Detected	2.38439
KMT2E-AS1	A_22_P00015402	NR_024586	ref|Homo sapiens KMT2E antisense RNA 1 (head to head) (KMT2E-AS1), long non-coding RNA [NR_024586]	100216545	-	498.562	167.559	502.905	167.764	1.58385	2.99769	All Detected	5.23657
lnc-STK32C-1	A_22_P00015539	lnc-STK32C-1:1	linc|LNCipedia lincRNA (lnc-STK32C-1), lincRNA [lnc-STK32C-1:1]	-	-	33.0076	158.551	33.6085	158.278	-2.23556	0.212338	All Detected	1.94797
lnc-STK32C-2	A_22_P00015540	lnc-STK32C-2:1	gb|Homo sapiens, clone IMAGE:5766850, mRNA. [BC039552]	-	-	133.818	271.815	134.23	271.399	-1.01571	0.494586	All Detected	2.14327
lnc-STXBP1-1	A_22_P00015594	lnc-STXBP1-1:1	gb|UI-HF-ES0-awa-h-10-0-UI.r1 NIH_MGC_213 Homo sapiens cDNA clone IMAGE:30558033 5', mRNA sequence [CF127220]	-	-	146.984	20.2945	147.065	19.9259	2.88373	7.38058	All Detected	1.98654
lnc-SUMO1-1	A_22_P00015633	lnc-SUMO1-1:1	gb|RST15833 Athersys RAGE Library Homo sapiens cDNA, mRNA sequence [BG196607]	-	-	180.496	83.5701	180.803	83.4221	1.11592	2.16733	All Detected	1.52158
SBF2-AS1	A_22_P00015662	NR_036485	ref|Homo sapiens SBF2 antisense RNA 1 (SBF2-AS1), long non-coding RNA [NR_036485]	283104	-	884.12	431.523	886.565	428.534	1.04882	2.06883	All Detected	7.15673
ENST00000566714	A_22_P00015672	ENST00000566714	Unknown	-	-	532.42	185.531	539.146	184.935	1.54366	2.91533	All Detected	5.53455
RNF139-AS1	A_22_P00015813	NR_108048	ref|Homo sapiens RNF139 antisense RNA 1 (head to head) (RNF139-AS1), transcript variant 2, long non-coding RNA [NR_108048]	101927612	-	101.012	33.842	101.325	33.2636	1.60698	3.04613	All Detected	1.06346
lnc-TBC1D12-1	A_22_P00015819	lnc-TBC1D12-1:1	tc|RABX5_HUMAN (Q9UJ41) Rab5 GDP/GTP exchange factor (Rabaptin 5-associated exchange factor for Rab5) (Rabex-5), partial (4%) [THC2562510]	-	-	15.9388	94.8258	16.391	94.9053	-2.53359	0.172709	1 Dectected, 1 not Dectected	1.22679
BET1	A_22_P00016024	ENST00000424151	ens|Bet1 golgi vesicular membrane trafficking protein [Source:HGNC Symbol;Acc:HGNC:14562] [ENST00000424151]	10282	GO:0000139(Golgi membrane)|GO:0005515(protein binding)|GO:0005789(endoplasmic reticulum membrane)|GO:0005801(cis-Golgi network)|GO:0006888(ER to Golgi vesicle-mediated transport)|GO:0015031(protein transport)|GO:0016020(membrane)|GO:0016021(integral to membrane)|GO:0019905(syntaxin binding)|GO:0031985(Golgi cisterna)|GO:0048280(vesicle fusion with Golgi apparatus)	111.098	19.3375	111.245	18.957	2.55294	5.86828	All Detected	1.442
HIF1A-AS1	A_22_P00016429	NR_047116	ref|Homo sapiens HIF1A antisense RNA 1 (HIF1A-AS1), long non-coding RNA [NR_047116]	100750246	-	257.52	42.8789	257.978	42.337	2.60726	6.09345	All Detected	3.36939
ENST00000554254	A_22_P00016430	ENST00000554254	ens|HIF1A antisense RNA 2 [Source:HGNC Symbol;Acc:HGNC:43015] [ENST00000554254]	-	-	2317.47	125.204	2309.78	125.25	4.20488	18.4415	All Detected	34.1333
lnc-TMEM99-5	A_22_P00016496	lnc-TMEM99-5:1	gb|Homo sapiens cDNA clone IMAGE:3347954, partial cds. [BC005066]	-	-	229.943	596.789	231.204	591.445	-1.35508	0.390914	All Detected	5.62877
CTC-338M12.4	A_22_P00016776	NR_109909	ref|Homo sapiens uncharacterized LOC101928649 (CTC-338M12.4), long non-coding RNA [NR_109909]	101928649	-	2282.53	885.56	2283.41	882.442	1.37162	2.5876	All Detected	21.8901
SNHG1	A_22_P00017599	NR_003098	ref|Homo sapiens small nucleolar RNA host gene 1 (non-protein coding) (SNHG1), long non-coding RNA [NR_003098]	23642	-	977.487	323.831	980.863	322.782	1.60349	3.03878	All Detected	10.2825
SNHG21	A_22_P00017623	NR_110100	ref|Homo sapiens small nucleolar RNA host gene 21 (non-protein coding) (SNHG21), transcript variant 5, long non-coding RNA [NR_110100]	100505616	-	1871.47	694.637	1878.84	691.712	1.4416	2.71622	All Detected	18.5489
ZCCHC2	A_22_P00017844	NR_126534	ref|Homo sapiens zinc finger, CCHC domain containing 2 (ZCCHC2), transcript variant 2, non-coding RNA [NR_126534]	54877	GO:0003676(nucleic acid binding)|GO:0005737(cytoplasm)|GO:0008270(zinc ion binding)|GO:0035091(phosphatidylinositol binding)	338.43	40.1414	340.83	39.6333	3.10427	8.59959	All Detected	4.70619
LOC153684	A_22_P00017995	NR_015447	ref|Homo sapiens uncharacterized LOC153684 (LOC153684), long non-coding RNA [NR_015447]	153684	-	128.825	265.098	128.927	264.43	-1.03633	0.487565	All Detected	2.11724
ZNF207	A_22_P00018022	NM_001032293	ref|Homo sapiens zinc finger protein 207 (ZNF207), transcript variant 2, mRNA [NM_001032293]	7756	GO:0000070(mitotic sister chromatid segregation)|GO:0000776(kinetochore)|GO:0000777(condensed chromosome kinetochore)|GO:0003677(DNA binding)|GO:0003700(sequence-specific DNA binding transcription factor activity)|GO:0005515(protein binding)|GO:0005634(nucleus)|GO:0005730(nucleolus)|GO:0005874(microtubule)|GO:0006355(regulation of transcription, DNA-dependent)|GO:0007094(mitotic cell cycle spindl…	497.488	242.413	501.885	241.712	1.05406	2.07637	All Detected	4.06519
ENST00000473756	A_22_P00018594	ENST00000473756	ens|long intergenic non-protein coding RNA 973 [Source:HGNC Symbol;Acc:HGNC:48868] [ENST00000473756]	-	-	1057.29	319.036	1063.13	318.197	1.74033	3.34111	All Detected	11.6396
ENST00000574969	A_22_P00018754	ENST00000574969	gb|DB066200 TESTI4 Homo sapiens cDNA clone TESTI4007460 5', mRNA sequence [DB066200]	-	-	57.5694	142.388	58.1534	142.136	-1.28933	0.40914	All Detected	1.31222
lnc-PCM1-2	A_22_P00018796	lnc-PCM1-2:1	gb|RST27543 Athersys RAGE Library Homo sapiens cDNA, mRNA sequence [BG208054]	-	-	101.284	3.58232	101.619	3.66648	4.79262	27.7156	1 Dectected, 1 not Dectected	1.5305
LOC102724571	A_22_P00018829	ENST00000412639	ref|PREDICTED: Homo sapiens uncharacterized LOC102724571 (LOC102724571), transcript variant X3, misc_RNA [XR_426651]	102724571	-	138.841	41.5346	139.177	41.02	1.76252	3.39291	All Detected	1.5337
lnc-PPM1D-1	A_22_P00018831	lnc-PPM1D-1:1	linc|LNCipedia lincRNA (lnc-PPM1D-1), lincRNA [lnc-PPM1D-1:1]	-	-	80.3996	185.236	80.6449	184.622	-1.19492	0.436811	All Detected	1.62464
ENST00000438070	A_22_P00018895	ENST00000438070	gb|1004868 Human Fat Cell 5'-Stretch Plus cDNA Library Homo sapiens cDNA 5', mRNA sequence [CB265963]	-	-	224.603	43.1936	226.113	42.6153	2.4076	5.30592	All Detected	2.86716
lnc-MED7-1	A_22_P00019273	lnc-MED7-1:1	gb|Homo sapiens cDNA FLJ34312 fis, clone FEBRA2008265. [AK091631]	-	-	208.232	429.733	209.162	426.43	-1.02769	0.490495	All Detected	3.39482
OOSP1	A_22_P00019369	ENST00000398992	ens|oocyte secreted protein 1 [Source:HGNC Symbol;Acc:HGNC:49233] [ENST00000398992]	255649	GO:0005576(extracellular region)	156.709	55.0523	156.977	54.398	1.52893	2.88572	All Detected	1.6028
lnc-ADAM21-2	A_22_P00019667	lnc-ADAM21-2:1	linc|LNCipedia lincRNA (lnc-ADAM21-2), lincRNA [lnc-ADAM21-2:1]	-	-	143.374	15.1252	143.697	14.6842	3.2907	9.78587	1 Dectected, 1 not Dectected	2.01583
lnc-CHAF1B-2	A_22_P00019997	lnc-CHAF1B-2:1	linc|LNCipedia lincRNA (lnc-CHAF1B-2), lincRNA [lnc-CHAF1B-2:1]	-	-	442.025	36.9223	445.176	36.3873	3.61287	12.2344	All Detected	6.38732
PDE10A	A_22_P00020123	ENST00000535229	ens|phosphodiesterase 10A [Source:HGNC Symbol;Acc:HGNC:8772] [ENST00000535229]	10846	GO:0004114(3',5'-cyclic-nucleotide phosphodiesterase activity)|GO:0004118(cGMP-stimulated cyclic-nucleotide phosphodiesterase activity)|GO:0005829(cytosol)|GO:0006198(cAMP catabolic process)|GO:0007165(signal transduction)|GO:0007596(blood coagulation)|GO:0010738(regulation of protein kinase A signaling cascade)|GO:0030552(cAMP binding)|GO:0030553(cGMP binding)|GO:0043949(regulation of cAMP-media…	92.8562	204.259	92.7904	203.366	-1.13203	0.456272	All Detected	1.72775
lnc-FKBP2-1	A_22_P00020312	lnc-FKBP2-1:1	tc|Q2AC61_9BURK (Q2AC61) HrpW, partial (3%) [THC2716184]	-	-	1827.17	642.221	1836.9	636.141	1.52986	2.88757	All Detected	18.7619
lnc-NSRP1-1	A_22_P00020490	lnc-NSRP1-1:1	gb|RST23519 Athersys RAGE Library Homo sapiens cDNA, mRNA sequence [BG204125]	-	-	87.8136	20.3684	87.6612	19.9879	2.13281	4.38571	All Detected	1.0574
LOC100507564	A_22_P00020910	NR_038953	ref|Homo sapiens uncharacterized LOC100507564 (LOC100507564), long non-coding RNA [NR_038953]	100507564	-	89.8231	187.782	89.6138	187.196	-1.06276	0.478715	All Detected	1.52473
UBAC2-AS1	A_22_P00021164	NR_036531	ref|Homo sapiens UBAC2 antisense RNA 1 (UBAC2-AS1), transcript variant 1, long non-coding RNA [NR_036531]	100289373	-	116.866	243.062	116.752	242.434	-1.05415	0.481581	All Detected	1.96379
lnc-SHISA4-1	A_22_P00021229	lnc-SHISA4-1:2	gb|Homo sapiens cDNA FLJ45279 fis, clone BRHIP3001338. [AK127212]	-	-	355.132	133.454	357.582	133.058	1.42622	2.68741	All Detected	3.50818
ENST00000439105	A_22_P00021279	ENST00000439105	Unknown	-	-	8682.09	2335.35	8598.02	2344.05	1.875	3.66802	All Detected	97.7183
ENST00000561802	A_22_P00021499	ENST00000561802	Unknown	-	-	358.393	10.7119	360.496	10.2481	5.13656	35.1769	1 Dectected, 1 not Dectected	5.47263
lnc-RHOC-1	A_22_P00021770	lnc-RHOC-1:1	gb|Homo sapiens cDNA FLJ20814 fis, clone ADSE01064. [AK000821]	-	-	419.184	184.592	422.576	184.025	1.19931	2.2963	All Detected	3.72737
P4HA2	A_22_P00021933	NM_004199	ref|Homo sapiens prolyl 4-hydroxylase, alpha polypeptide II (P4HA2), transcript variant 1, mRNA [NM_004199]	8974	GO:0004656(procollagen-proline 4-dioxygenase activity)|GO:0005506(iron ion binding)|GO:0005634(nucleus)|GO:0005737(cytoplasm)|GO:0005783(endoplasmic reticulum)|GO:0005788(endoplasmic reticulum lumen)|GO:0009055(electron carrier activity)|GO:0016222(procollagen-proline 4-dioxygenase complex)|GO:0016702(oxidoreductase activity, acting on single donors with incorporation of molecular oxygen, incorpo…	6061.84	2674.84	6105.12	2680.91	1.1873	2.27726	All Detected	53.5033
lnc-B4GALT7-1	A_22_P00022005	lnc-B4GALT7-1:1	gb|Homo sapiens cDNA FLJ42140 fis, clone TESTI2041734. [AK124134]	-	-	155.445	43.1201	155.78	42.5481	1.87234	3.66127	All Detected	1.76925
RNF24	A_22_P00022395	ENST00000336095	ens|ring finger protein 24 [Source:HGNC Symbol;Acc:HGNC:13779] [ENST00000336095]	11237	GO:0000139(Golgi membrane)|GO:0008270(zinc ion binding)|GO:0016021(integral to membrane)	1268.13	387.507	1276.37	385.337	1.72785	3.31235	All Detected	13.9224
lnc-SFI1-1	A_22_P00022417	lnc-SFI1-1:2	tc|Q6PJR2_HUMAN (Q6PJR2) EIF4ENIF1 protein (Fragment), partial (18%) [THC2534086]	-	-	147.705	50.6303	147.832	50.0917	1.56132	2.95123	All Detected	1.5272
lnc-ST3GAL6-1	A_22_P00022513	lnc-ST3GAL6-1:2	gb|DA715917 NT2RI2 Homo sapiens cDNA clone NT2RI2023320 5', mRNA sequence [DA715917]	-	-	164.368	6.33736	164.609	5.94867	4.79033	27.6715	1 Dectected, 1 not Dectected	2.47906
lnc-AKIRIN1-1	A_22_P00023295	lnc-AKIRIN1-1:1	gb|BX092811 Soares_NFL_T_GBC_S1 Homo sapiens cDNA clone IMAGp998K033959 ; IMAGE:1562618, mRNA sequence [BX092811]	-	-	120.487	37.4941	120.359	36.9662	1.70307	3.25593	All Detected	1.30302
lnc-C12orf49-2	A_22_P00023347	lnc-C12orf49-2:1	tc|ALU1_HUMAN (P39188) Alu subfamily J sequence contamination warning entry, partial (10%) [THC2724097]	-	-	61.2134	128.249	61.7164	128.228	-1.05499	0.481301	All Detected	1.03925
INAFM2	A_22_P00023374	NM_001301268	ref|Homo sapiens InaF-motif containing 2 (INAFM2), mRNA [NM_001301268]	100505573	GO:0016021(integral to membrane)	817.961	275.399	820.919	275.245	1.57652	2.98251	All Detected	8.52616
lnc-BEST4-1	A_22_P00024094	lnc-BEST4-1:2	linc|LNCipedia lincRNA (lnc-BEST4-1), lincRNA [lnc-BEST4-1:2]	-	-	106.165	13.9435	106.236	13.4692	2.97954	7.88735	1 Dectected, 1 not Dectected	1.44948
ENST00000425125	A_22_P00025103	ENST00000425125	gb|DA503427 FCBBF3 Homo sapiens cDNA clone FCBBF3018297 5', mRNA sequence [DA503427]	-	-	49.3055	182.853	49.8378	182.458	-1.87225	0.273146	All Detected	2.0722
SLC25A30-AS1	A_22_P00025147	NR_047031	ref|Homo sapiens SLC25A30 antisense RNA 1 (SLC25A30-AS1), long non-coding RNA [NR_047031]	100874259	-	96.4381	5.98408	96.2913	5.61217	4.10077	17.1576	1 Dectected, 1 not Dectected	1.41686
PRC1-AS1	A_22_P00025626	NR_051984	ref|Homo sapiens PRC1 antisense RNA 1 (PRC1-AS1), long non-coding RNA [NR_051984]	100507118	-	155.925	75.2851	156.209	75.0266	1.05801	2.08206	All Detected	1.26848
LOC100132735	A_22_P00025856	ENST00000414038	Unknown	100132735	-	293.311	135.784	293.562	135.284	1.11767	2.16996	1 Dectected, 1 not Dectected	2.47309
ENST00000448672	A_22_P00025906	ENST00000448672	gb|BX101448 Soares_testis_NHT Homo sapiens cDNA clone IMAGp998J084407, mRNA sequence [BX101448]	-	-	80.3858	3.98049	80.6348	4.02473	4.32444	20.0348	1 Dectected, 1 not Dectected	1.19703
CASC5	A_23_P100127	NM_170589	ref|Homo sapiens cancer susceptibility candidate 5 (CASC5), transcript variant 1, mRNA [NM_170589]	57082	GO:0000278(mitotic cell cycle)|GO:0000777(condensed chromosome kinetochore)|GO:0001669(acrosomal vesicle)|GO:0001675(acrosome assembly)|GO:0005515(protein binding)|GO:0005634(nucleus)|GO:0005654(nucleoplasm)|GO:0005737(cytoplasm)|GO:0005829(cytosol)|GO:0006334(nucleosome assembly)|GO:0007067(mitosis)|GO:0008608(attachment of spindle microtubules to kinetochore)|GO:0010923(negative regulation of p…	260.733	844.044	261.466	841.723	-1.68672	0.310632	All Detected	9.06651
TMEM170A	A_23_P100517	NM_145254	ref|Homo sapiens transmembrane protein 170A (TMEM170A), mRNA [NM_145254]	124491	GO:0016021(integral to membrane)	1378.73	577.143	1384.17	571.905	1.27518	2.42028	All Detected	12.6917
TBCD	A_23_P100602	NM_005993	ref|Homo sapiens tubulin folding cofactor D (TBCD), mRNA [NM_005993]	6904	GO:0005096(GTPase activator activity)|GO:0005515(protein binding)|GO:0005737(cytoplasm)|GO:0005874(microtubule)|GO:0005912(adherens junction)|GO:0005923(tight junction)|GO:0006457(protein folding)|GO:0007023(post-chaperonin tubulin folding pathway)|GO:0010812(negative regulation of cell-substrate adhesion)|GO:0016328(lateral plasma membrane)|GO:0031115(negative regulation of microtubule polymeriz…	525.73	1124.02	532.177	1117.99	-1.07094	0.47601	All Detected	9.15341
ZNF285	A_23_P101319	NM_152354	ref|Homo sapiens zinc finger protein 285 (ZNF285), transcript variant 2, mRNA [NM_152354]	26974	GO:0003677(DNA binding)|GO:0005634(nucleus)|GO:0006351(transcription, DNA-dependent)|GO:0006355(regulation of transcription, DNA-dependent)|GO:0046872(metal ion binding)	336.955	139.745	339.107	139.392	1.2826	2.43276	All Detected	3.12055
NLRP12	A_23_P101434	NM_001277126	ref|Homo sapiens NLR family, pyrin domain containing 12 (NLRP12), transcript variant 3, mRNA [NM_001277126]	91662	GO:0005515(protein binding)|GO:0005524(ATP binding)|GO:0005634(nucleus)|GO:0005737(cytoplasm)|GO:0006919(activation of cysteine-type endopeptidase activity involved in apoptotic process)|GO:0007165(signal transduction)|GO:0008588(release of cytoplasmic sequestered NF-kappaB)|GO:0008656(cysteine-type endopeptidase activator activity involved in apoptotic process)|GO:0009968(negative regulation of …	76.7295	11.9741	76.945	11.5172	2.74004	6.68089	1 Dectected, 1 not Dectected	1.02231
PTPRH	A_23_P101642	NM_002842	ref|Homo sapiens protein tyrosine phosphatase, receptor type, H (PTPRH), transcript variant 1, mRNA [NM_002842]	5794	GO:0005001(transmembrane receptor protein tyrosine phosphatase activity)|GO:0005515(protein binding)|GO:0005737(cytoplasm)|GO:0005887(integral to plasma membrane)|GO:0006470(protein dephosphorylation)|GO:0006915(apoptotic process)|GO:0035335(peptidyl-tyrosine dephosphorylation)	2082.6	194.813	2079.71	194.362	3.41956	10.7002	All Detected	29.4586
CXCR4	A_23_P102000	NM_001008540	ref|Homo sapiens chemokine (C-X-C motif) receptor 4 (CXCR4), transcript variant 1, mRNA [NM_001008540]	7852	GO:0000187(activation of MAPK activity)|GO:0001569(patterning of blood vessels)|GO:0001618(viral receptor activity)|GO:0001666(response to hypoxia)|GO:0001667(ameboidal cell migration)|GO:0001764(neuron migration)|GO:0002407(dendritic cell chemotaxis)|GO:0003779(actin binding)|GO:0004930(G-protein coupled receptor activity)|GO:0005515(protein binding)|GO:0005737(cytoplasm)|GO:0005764(lysosome)|GO…	1009.36	9.09387	1013.68	8.63776	6.87473	117.355	1 Dectected, 1 not Dectected	15.7038
SSFA2	A_23_P102060	NM_006751	ref|Homo sapiens sperm specific antigen 2 (SSFA2), transcript variant 2, mRNA [NM_006751]	6744	GO:0003779(actin binding)|GO:0005102(receptor binding)|GO:0005634(nucleus)|GO:0005654(nucleoplasm)|GO:0005737(cytoplasm)|GO:0005886(plasma membrane)	2079.02	946.412	2076.33	941.038	1.14171	2.20643	All Detected	17.739
BANK1	A_23_P10232	NM_017935	ref|Homo sapiens B-cell scaffold protein with ankyrin repeats 1 (BANK1), transcript variant 1, mRNA [NM_017935]	55024	GO:0042113(B cell activation)|GO:0043410(positive regulation of MAPK cascade)|GO:0045947(negative regulation of translational initiation)|GO:0050869(negative regulation of B cell activation)|GO:0051898(negative regulation of protein kinase B signaling cascade)|GO:1900165(negative regulation of interleukin-6 secretion)	70.828	166.613	71.2879	166.66	-1.22518	0.427746	All Detected	1.49018
PLEKHA3	A_23_P102412	NM_019091	ref|Homo sapiens pleckstrin homology domain containing, family A (phosphoinositide binding specific) member 3 (PLEKHA3), mRNA [NM_019091]	65977	GO:0005543(phospholipid binding)|GO:0005545(1-phosphatidylinositol binding)|GO:0005575(cellular_component)|GO:0005794(Golgi apparatus)|GO:0008150(biological_process)|GO:0016020(membrane)	1040.87	508.547	1047.29	504.112	1.05485	2.0775	All Detected	8.48723
MSH2	A_23_P102471	NM_000251	ref|Homo sapiens mutS homolog 2 (MSH2), transcript variant 1, mRNA [NM_000251]	4436	GO:0000228(nuclear chromosome)|GO:0000287(magnesium ion binding)|GO:0000400(four-way junction DNA binding)|GO:0000403(Y-form DNA binding)|GO:0000404(loop DNA binding)|GO:0000406(double-strand/single-strand DNA junction binding)|GO:0000710(meiotic mismatch repair)|GO:0001701(in utero embryonic development)|GO:0003677(DNA binding)|GO:0003690(double-stranded DNA binding)|GO:0003697(single-stranded D…	1161.11	2589.35	1166.27	2600.62	-1.15696	0.448458	All Detected	22.4118
MAFF	A_23_P103110	NM_012323	ref|Homo sapiens v-maf avian musculoaponeurotic fibrosarcoma oncogene homolog F (MAFF), transcript variant 1, mRNA [NM_012323]	23764	GO:0001701(in utero embryonic development)|GO:0003700(sequence-specific DNA binding transcription factor activity)|GO:0005654(nucleoplasm)|GO:0006355(regulation of transcription, DNA-dependent)|GO:0006366(transcription from RNA polymerase II promoter)|GO:0007567(parturition)|GO:0007596(blood coagulation)|GO:0035914(skeletal muscle cell differentiation)|GO:0043565(sequence-specific DNA binding)|GO…	1396.84	85.7613	1402.08	85.6918	4.03227	16.3619	All Detected	20.5686
OVGP1	A_23_P103756	NM_002557	ref|Homo sapiens oviductal glycoprotein 1, 120kDa (OVGP1), mRNA [NM_002557]	5016	GO:0004568(chitinase activity)|GO:0005576(extracellular region)|GO:0005829(cytosol)|GO:0005975(carbohydrate metabolic process)|GO:0006032(chitin catabolic process)|GO:0007338(single fertilization)|GO:0007339(binding of sperm to zona pellucida)|GO:0007565(female pregnancy)|GO:0008061(chitin binding)|GO:0030133(transport vesicle)|GO:0032504(multicellular organism reproduction)|GO:0035805(egg coat)|…	267.065	58.8449	267.541	58.2794	2.1987	4.59066	All Detected	3.26971
LRRC8C	A_23_P103775	NM_032270	ref|Homo sapiens leucine rich repeat containing 8 family, member C (LRRC8C), mRNA [NM_032270]	84230	GO:0005515(protein binding)|GO:0005789(endoplasmic reticulum membrane)|GO:0005886(plasma membrane)|GO:0006811(ion transport)|GO:0016020(membrane)|GO:0016021(integral to membrane)|GO:0045444(fat cell differentiation)	453.543	150.418	457.644	150.237	1.60699	3.04615	All Detected	4.80323
DTL	A_23_P10385	NM_016448	ref|Homo sapiens denticleless E3 ubiquitin protein ligase homolog (Drosophila) (DTL), transcript variant 1, mRNA [NM_016448]	51514	GO:0000209(protein polyubiquitination)|GO:0004842(ubiquitin-protein ligase activity)|GO:0005515(protein binding)|GO:0005634(nucleus)|GO:0005654(nucleoplasm)|GO:0005694(chromosome)|GO:0005730(nucleolus)|GO:0005737(cytoplasm)|GO:0005813(centrosome)|GO:0006260(DNA replication)|GO:0006511(ubiquitin-dependent protein catabolic process)|GO:0006513(protein monoubiquitination)|GO:0006974(response to DNA …	772.073	1753.39	773.369	1743.99	-1.17316	0.443447	All Detected	15.166
SUCO	A_23_P104054	NM_016227	ref|Homo sapiens SUN domain containing ossification factor (SUCO), transcript variant 2, mRNA [NM_016227]	51430	GO:0001503(ossification)|GO:0005791(rough endoplasmic reticulum)|GO:0007275(multicellular organismal development)|GO:0016020(membrane)|GO:0016021(integral to membrane)|GO:0030867(rough endoplasmic reticulum membrane)|GO:0032967(positive regulation of collagen biosynthetic process)|GO:0045669(positive regulation of osteoblast differentiation)|GO:0046850(regulation of bone remodeling)	3158.55	1108.79	3151.15	1102.88	1.51461	2.85721	All Detected	32.0043
ALOX5	A_23_P104464	NM_000698	ref|Homo sapiens arachidonate 5-lipoxygenase (ALOX5), transcript variant 1, mRNA [NM_000698]	240	GO:0002540(leukotriene production involved in inflammatory response)|GO:0004051(arachidonate 5-lipoxygenase activity)|GO:0005506(iron ion binding)|GO:0005515(protein binding)|GO:0005615(extracellular space)|GO:0005635(nuclear envelope)|GO:0005641(nuclear envelope lumen)|GO:0005829(cytosol)|GO:0006691(leukotriene metabolic process)|GO:0016363(nuclear matrix)|GO:0019369(arachidonic acid metabolic p…	200.302	32.7568	201.101	32.1877	2.64334	6.24778	All Detected	2.63928
RELA	A_23_P104689	NM_021975	ref|Homo sapiens v-rel avian reticuloendotheliosis viral oncogene homolog A (RELA), transcript variant 1, mRNA [NM_021975]	5970	GO:0000122(negative regulation of transcription from RNA polymerase II promoter)|GO:0000978(RNA polymerase II core promoter proximal region sequence-specific DNA binding)|GO:0000980(RNA polymerase II distal enhancer sequence-specific DNA binding)|GO:0001077(RNA polymerase II core promoter proximal region sequence-specific DNA binding transcription factor activity involved in positive regulation o…	4714.6	1804.78	4693.99	1793.79	1.3878	2.6168	All Detected	45.3156
ATL3	A_23_P105028	NM_015459	ref|Homo sapiens atlastin GTPase 3 (ATL3), transcript variant 1, mRNA [NM_015459]	25923	GO:0003924(GTPase activity)|GO:0005525(GTP binding)|GO:0005783(endoplasmic reticulum)|GO:0005789(endoplasmic reticulum membrane)|GO:0006888(ER to Golgi vesicle-mediated transport)|GO:0007029(endoplasmic reticulum organization)|GO:0007030(Golgi organization)|GO:0008152(metabolic process)|GO:0016020(membrane)|GO:0016021(integral to membrane)|GO:0042802(identical protein binding)|GO:0051260(protein …	2762.17	1204.28	2757.83	1197.41	1.20361	2.30316	All Detected	24.3815
GLI1	A_23_P105251	NM_005269	ref|Homo sapiens GLI family zinc finger 1 (GLI1), transcript variant 1, mRNA [NM_005269]	2735	GO:0001649(osteoblast differentiation)|GO:0003677(DNA binding)|GO:0003682(chromatin binding)|GO:0003705(RNA polymerase II distal enhancer sequence-specific DNA binding transcription factor activity)|GO:0005515(protein binding)|GO:0005634(nucleus)|GO:0005654(nucleoplasm)|GO:0005737(cytoplasm)|GO:0005829(cytosol)|GO:0006366(transcription from RNA polymerase II promoter)|GO:0007224(smoothened signal…	508.318	1058.78	512.645	1052.81	-1.03822	0.486929	All Detected	8.44012
ZNF84	A_23_P105276	NM_003428	ref|Homo sapiens zinc finger protein 84 (ZNF84), transcript variant 1, mRNA [NM_003428]	7637	GO:0003677(DNA binding)|GO:0005634(nucleus)|GO:0006351(transcription, DNA-dependent)|GO:0006355(regulation of transcription, DNA-dependent)|GO:0008270(zinc ion binding)	1041.49	522.223	1047.77	516.409	1.02074	2.02896	All Detected	8.30254
METRNL	A_23_P10591	NM_001004431	ref|Homo sapiens meteorin, glial cell differentiation regulator-like (METRNL), mRNA [NM_001004431]	284207	GO:0003674(molecular_function)|GO:0005179(hormone activity)|GO:0005615(extracellular space)|GO:0009409(response to cold)|GO:0014850(response to muscle activity)|GO:0045444(fat cell differentiation)|GO:0050728(negative regulation of inflammatory response)|GO:0050873(brown fat cell differentiation)|GO:0070062(extracellular vesicular exosome)|GO:0090336(positive regulation of brown fat cell differen…	3627.57	862.988	3627.15	861.263	2.07431	4.21143	All Detected	43.217
AK7	A_23_P105963	NM_152327	ref|Homo sapiens adenylate kinase 7 (AK7), mRNA [NM_152327]	122481	GO:0002437(inflammatory response to antigenic stimulus)|GO:0003351(epithelial cilium movement)|GO:0004017(adenylate kinase activity)|GO:0004127(cytidylate kinase activity)|GO:0004550(nucleoside diphosphate kinase activity)|GO:0005524(ATP binding)|GO:0005634(nucleus)|GO:0005737(cytoplasm)|GO:0005829(cytosol)|GO:0006165(nucleoside diphosphate phosphorylation)|GO:0007283(spermatogenesis)|GO:0007420(…	42.4822	107.519	43.0243	107.307	-1.31852	0.400946	All Detected	1.00442
NFKBIA	A_23_P106002	NM_020529	ref|Homo sapiens nuclear factor of kappa light polypeptide gene enhancer in B-cells inhibitor, alpha (NFKBIA), mRNA [NM_020529]	4792	GO:0000060(protein import into nucleus, translocation)|GO:0002224(toll-like receptor signaling pathway)|GO:0002755(MyD88-dependent toll-like receptor signaling pathway)|GO:0002756(MyD88-independent toll-like receptor signaling pathway)|GO:0005515(protein binding)|GO:0005634(nucleus)|GO:0005737(cytoplasm)|GO:0005829(cytosol)|GO:0005886(plasma membrane)|GO:0006915(apoptotic process)|GO:0007253(cyto…	15431.5	7470.22	15146.3	7442.94	1.02502	2.03499	All Detected	120.365
ERO1L	A_23_P106145	ENST00000555069	ens|ERO1-like (S. cerevisiae) [Source:HGNC Symbol;Acc:HGNC:13280] [ENST00000555069]	30001	GO:0000302(response to reactive oxygen species)|GO:0003756(protein disulfide isomerase activity)|GO:0005515(protein binding)|GO:0005783(endoplasmic reticulum)|GO:0005788(endoplasmic reticulum lumen)|GO:0005789(endoplasmic reticulum membrane)|GO:0006457(protein folding)|GO:0006464(cellular protein modification process)|GO:0009266(response to temperature stimulus)|GO:0015035(protein disulfide oxido…	15051.8	2305.61	14743.1	2314.33	2.67137	6.37035	All Detected	194.199
FOS	A_23_P106194	NM_005252	ref|Homo sapiens FBJ murine osteosarcoma viral oncogene homolog (FOS), mRNA [NM_005252]	2353	GO:0000979(RNA polymerase II core promoter sequence-specific DNA binding)|GO:0001661(conditioned taste aversion)|GO:0002224(toll-like receptor signaling pathway)|GO:0002755(MyD88-dependent toll-like receptor signaling pathway)|GO:0002756(MyD88-independent toll-like receptor signaling pathway)|GO:0003690(double-stranded DNA binding)|GO:0003700(sequence-specific DNA binding transcription factor act…	4080.45	826.561	4040.74	823.327	2.29508	4.90782	All Detected	50.2721
RCCD1	A_23_P106433	NM_033544	ref|Homo sapiens RCC1 domain containing 1 (RCCD1), transcript variant 1, mRNA [NM_033544]	91433	GO:0005737(cytoplasm)|GO:0005886(plasma membrane)	3573.07	8242.68	3561.55	8278	-1.21678	0.430243	All Detected	73.6945
EMP2	A_23_P106682	NM_001424	ref|Homo sapiens epithelial membrane protein 2 (EMP2), mRNA [NM_001424]	2013	GO:0000139(Golgi membrane)|GO:0001765(membrane raft assembly)|GO:0001913(T cell mediated cytotoxicity)|GO:0001954(positive regulation of cell-matrix adhesion)|GO:0003093(regulation of glomerular filtration)|GO:0005178(integrin binding)|GO:0005515(protein binding)|GO:0005634(nucleus)|GO:0005737(cytoplasm)|GO:0005794(Golgi apparatus)|GO:0005886(plasma membrane)|GO:0005901(caveola)|GO:0007015(actin …	3200.84	6814.29	3191.24	6793.4	-1.09002	0.469756	All Detected	56.2838
SIAH1	A_23_P106798	NM_003031	ref|Homo sapiens siah E3 ubiquitin protein ligase 1 (SIAH1), transcript variant 1, mRNA [NM_003031]	6477	GO:0004842(ubiquitin-protein ligase activity)|GO:0005515(protein binding)|GO:0005634(nucleus)|GO:0005737(cytoplasm)|GO:0005769(early endosome)|GO:0005829(cytosol)|GO:0005886(plasma membrane)|GO:0006511(ubiquitin-dependent protein catabolic process)|GO:0006915(apoptotic process)|GO:0007049(cell cycle)|GO:0007283(spermatogenesis)|GO:0007399(nervous system development)|GO:0007411(axon guidance)|GO:0…	612.596	278.247	619.961	278.026	1.15696	2.22986	All Detected	5.34273
CHST6	A_23_P106922	NM_021615	ref|Homo sapiens carbohydrate (N-acetylglucosamine 6-O) sulfotransferase 6 (CHST6), mRNA [NM_021615]	4166	GO:0000139(Golgi membrane)|GO:0001517(N-acetylglucosamine 6-O-sulfotransferase activity)|GO:0005794(Golgi apparatus)|GO:0005975(carbohydrate metabolic process)|GO:0006044(N-acetylglucosamine metabolic process)|GO:0006790(sulfur compound metabolic process)|GO:0009405(pathogenesis)|GO:0016021(integral to membrane)|GO:0018146(keratan sulfate biosynthetic process)|GO:0030203(glycosaminoglycan metabol…	131.711	58.9435	131.901	58.3674	1.17622	2.25984	All Detected	1.14896
RNF112	A_23_P107116	NM_007148	ref|Homo sapiens ring finger protein 112 (RNF112), mRNA [NM_007148]	7732	GO:0003924(GTPase activity)|GO:0005525(GTP binding)|GO:0005634(nucleus)|GO:0005737(cytoplasm)|GO:0008152(metabolic process)|GO:0008270(zinc ion binding)|GO:0016021(integral to membrane)|GO:0045666(positive regulation of neuron differentiation)|GO:0045687(positive regulation of glial cell differentiation)|GO:0071158(positive regulation of cell cycle arrest)	1500.75	125.061	1515.02	125.105	3.59812	12.11	All Detected	21.7175
ZNF571	A_23_P108342	NM_016536	ref|Homo sapiens zinc finger protein 571 (ZNF571), transcript variant 2, mRNA [NM_016536]	51276	GO:0003677(DNA binding)|GO:0003700(sequence-specific DNA binding transcription factor activity)|GO:0005634(nucleus)|GO:0006351(transcription, DNA-dependent)|GO:0006355(regulation of transcription, DNA-dependent)|GO:0046872(metal ion binding)	222.168	65.3736	223.455	64.9529	1.78252	3.44027	All Detected	2.4766
THADA	A_23_P108376	NM_022065	ref|Homo sapiens thyroid adenoma associated (THADA), transcript variant 1, mRNA [NM_022065]	63892	-	229.587	471.306	230.918	468.63	-1.02107	0.492751	All Detected	3.71425
FHL2	A_23_P108751	NM_001039492	ref|Homo sapiens four and a half LIM domains 2 (FHL2), transcript variant 5, mRNA [NM_001039492]	2274	GO:0000122(negative regulation of transcription from RNA polymerase II promoter)|GO:0001649(osteoblast differentiation)|GO:0003713(transcription coactivator activity)|GO:0005515(protein binding)|GO:0005634(nucleus)|GO:0005654(nucleoplasm)|GO:0005925(focal adhesion)|GO:0006351(transcription, DNA-dependent)|GO:0008134(transcription factor binding)|GO:0008270(zinc ion binding)|GO:0009725(response to…	11662.8	2336.5	11566.4	2346.93	2.30109	4.92831	All Detected	144.054
SDC4	A_23_P109034	NM_002999	ref|Homo sapiens syndecan 4 (SDC4), mRNA [NM_002999]	6385	GO:0001523(retinoid metabolic process)|GO:0001657(ureteric bud development)|GO:0001968(fibronectin binding)|GO:0005080(protein kinase C binding)|GO:0005515(protein binding)|GO:0005796(Golgi lumen)|GO:0005886(plasma membrane)|GO:0005887(integral to plasma membrane)|GO:0005925(focal adhesion)|GO:0005975(carbohydrate metabolic process)|GO:0006024(glycosaminoglycan biosynthetic process)|GO:0006027(gl…	6049.79	925.429	6093.63	919.723	2.72803	6.62551	All Detected	80.8423
ACTA1	A_23_P1102	NM_001100	ref|Homo sapiens actin, alpha 1, skeletal muscle (ACTA1), mRNA [NM_001100]	58	GO:0001725(stress fiber)|GO:0005200(structural constituent of cytoskeleton)|GO:0005515(protein binding)|GO:0005524(ATP binding)|GO:0005615(extracellular space)|GO:0005829(cytosol)|GO:0005865(striated muscle thin filament)|GO:0005884(actin filament)|GO:0006936(muscle contraction)|GO:0009612(response to mechanical stimulus)|GO:0009991(response to extracellular stimulus)|GO:0010226(response to lithi…	171.909	32.1582	171.988	31.6257	2.44314	5.43824	All Detected	2.19316
CHIC2	A_23_P110345	NM_012110	ref|Homo sapiens cysteine-rich hydrophobic domain 2 (CHIC2), mRNA [NM_012110]	26511	GO:0003674(molecular_function)|GO:0005515(protein binding)|GO:0005575(cellular_component)|GO:0005798(Golgi-associated vesicle)|GO:0005886(plasma membrane)|GO:0006893(Golgi to plasma membrane transport)|GO:0008150(biological_process)	612.961	171.12	620.215	171.03	1.85852	3.62634	All Detected	7.01851
LAMTOR3	A_23_P110362	NM_021970	ref|Homo sapiens late endosomal/lysosomal adaptor, MAPK and MTOR activator 3 (LAMTOR3), transcript variant 1, mRNA [NM_021970]	8649	GO:0005085(guanyl-nucleotide exchange factor activity)|GO:0005515(protein binding)|GO:0005925(focal adhesion)|GO:0032008(positive regulation of TOR signaling cascade)|GO:0032947(protein complex scaffold)|GO:0034613(cellular protein localization)|GO:0043547(positive regulation of GTPase activity)|GO:0070062(extracellular vesicular exosome)|GO:0071230(cellular response to amino acid stimulus)|GO:00…	1079.25	404.758	1084.6	402.576	1.42983	2.69415	All Detected	10.6566
MSX1	A_23_P110430	NM_002448	ref|Homo sapiens msh homeobox 1 (MSX1), mRNA [NM_002448]	4487	GO:0000122(negative regulation of transcription from RNA polymerase II promoter)|GO:0000902(cell morphogenesis)|GO:0000977(RNA polymerase II regulatory region sequence-specific DNA binding)|GO:0000982(RNA polymerase II core promoter proximal region sequence-specific DNA binding transcription factor activity)|GO:0001227(RNA polymerase II transcription regulatory region sequence-specific DNA bindin…	911.503	342.818	916.856	340.483	1.42911	2.6928	All Detected	9.00581
TRIM36	A_23_P110569	NM_018700	ref|Homo sapiens tripartite motif containing 36 (TRIM36), transcript variant 1, mRNA [NM_018700]	55521	GO:0001669(acrosomal vesicle)|GO:0004842(ubiquitin-protein ligase activity)|GO:0005856(cytoskeleton)|GO:0007340(acrosome reaction)|GO:0008270(zinc ion binding)|GO:0016567(protein ubiquitination)|GO:0016874(ligase activity)|GO:0051726(regulation of cell cycle)|GO:0070062(extracellular vesicular exosome)	187.08	28.7556	187.769	28.2595	2.73215	6.64447	All Detected	2.49234
MAST4	A_23_P110571	NM_001164664	ref|Homo sapiens microtubule associated serine/threonine kinase family member 4 (MAST4), transcript variant 3, mRNA [NM_001164664]	375449	GO:0000287(magnesium ion binding)|GO:0004674(protein serine/threonine kinase activity)|GO:0005524(ATP binding)|GO:0005737(cytoplasm)|GO:0006468(protein phosphorylation)	842.653	326.362	844.971	325.042	1.37827	2.59957	All Detected	8.12388
DUSP1	A_23_P110712	NM_004417	ref|Homo sapiens dual specificity phosphatase 1 (DUSP1), mRNA [NM_004417]	1843	GO:0000188(inactivation of MAPK activity)|GO:0001706(endoderm formation)|GO:0004726(non-membrane spanning protein tyrosine phosphatase activity)|GO:0005515(protein binding)|GO:0005634(nucleus)|GO:0005737(cytoplasm)|GO:0006470(protein dephosphorylation)|GO:0006979(response to oxidative stress)|GO:0008138(protein tyrosine/serine/threonine phosphatase activity)|GO:0008330(protein tyrosine/threonine …	14723	6260.13	14452.2	6235.12	1.2128	2.31787	All Detected	128.392
IRX4	A_23_P110837	NM_016358	ref|Homo sapiens iroquois homeobox 4 (IRX4), transcript variant 5, mRNA [NM_016358]	50805	GO:0005634(nucleus)|GO:0006355(regulation of transcription, DNA-dependent)|GO:0007507(heart development)|GO:0043565(sequence-specific DNA binding)|GO:0048561(establishment of organ orientation)	136.801	41.3433	137.203	40.8079	1.74939	3.36216	All Detected	1.50617
AKAP12	A_23_P111311	NM_144497	ref|Homo sapiens A kinase (PRKA) anchor protein 12 (AKAP12), transcript variant 2, mRNA [NM_144497]	9590	GO:0005515(protein binding)|GO:0005737(cytoplasm)|GO:0005856(cytoskeleton)|GO:0005886(plasma membrane)|GO:0005925(focal adhesion)|GO:0005938(cell cortex)|GO:0006605(protein targeting)|GO:0007186(G-protein coupled receptor signaling pathway)|GO:0008179(adenylate cyclase binding)|GO:0010739(positive regulation of protein kinase A signaling cascade)|GO:0030819(positive regulation of cAMP biosyntheti…	485.249	152.679	489.602	152.387	1.68386	3.21287	All Detected	5.26897
TES	A_23_P111672	NM_152829	ref|Homo sapiens testis derived transcript (3 LIM domains) (TES), transcript variant 2, mRNA [NM_152829]	26136	GO:0005634(nucleus)|GO:0005737(cytoplasm)|GO:0005886(plasma membrane)|GO:0005925(focal adhesion)|GO:0008270(zinc ion binding)|GO:0008285(negative regulation of cell proliferation)|GO:0030054(cell junction)|GO:0043234(protein complex)	1142.3	483.221	1148.82	479.618	1.2602	2.39529	All Detected	10.4563
RADIL	A_23_P111860	NM_018059	ref|Homo sapiens Ras association and DIL domains (RADIL), mRNA [NM_018059]	55698	GO:0005874(microtubule)|GO:0007165(signal transduction)|GO:0007275(multicellular organismal development)|GO:0034446(substrate adhesion-dependent cell spreading)	408.796	915.38	410.794	910.429	-1.14813	0.451209	All Detected	7.80679
LRRC6	A_23_P112004	NM_012472	ref|Homo sapiens leucine rich repeat containing 6 (LRRC6), transcript variant 1, mRNA [NM_012472]	23639	GO:0003341(cilium movement)|GO:0003674(molecular_function)|GO:0005515(protein binding)|GO:0005737(cytoplasm)|GO:0005929(cilium)|GO:0008584(male gonad development)|GO:0030317(sperm motility)|GO:0036158(outer dynein arm assembly)|GO:0036159(inner dynein arm assembly)|GO:0044458(motile cilium assembly)|GO:0060287(epithelial cilium movement involved in determination of left/right asymmetry)	82.5587	175.459	82.7272	175.108	-1.08181	0.472435	All Detected	1.44345
GSDMD	A_23_P112103	NM_024736	ref|Homo sapiens gasdermin D (GSDMD), transcript variant 1, mRNA [NM_024736]	79792	GO:0031668(cellular response to extracellular stimulus)	340.954	713.376	343.244	712.535	-1.05373	0.481722	All Detected	5.77018
AGO2	A_23_P112159	NM_012154	ref|Homo sapiens argonaute RISC catalytic component 2 (AGO2), transcript variant 1, mRNA [NM_012154]	27161	GO:0000340(RNA 7-methylguanosine cap binding)|GO:0000932(cytoplasmic mRNA processing body)|GO:0003729(mRNA binding)|GO:0003743(translation initiation factor activity)|GO:0004521(endoribonuclease activity)|GO:0005515(protein binding)|GO:0005654(nucleoplasm)|GO:0005737(cytoplasm)|GO:0005829(cytosol)|GO:0005844(polysome)|GO:0005845(mRNA cap binding complex)|GO:0006351(transcription, DNA-dependent)|G…	4197.36	1127.97	4159.8	1122.37	1.88996	3.70626	All Detected	47.4598
INSL4	A_23_P112220	NM_002195	ref|Homo sapiens insulin-like 4 (placenta) (INSL4), mRNA [NM_002195]	3641	GO:0005102(receptor binding)|GO:0005159(insulin-like growth factor receptor binding)|GO:0005179(hormone activity)|GO:0005615(extracellular space)|GO:0007165(signal transduction)|GO:0007267(cell-cell signaling)|GO:0007275(multicellular organismal development)|GO:0007565(female pregnancy)|GO:0008283(cell proliferation)	4079.57	8711.32	4039.74	8805.35	-1.12412	0.458782	All Detected	74.4628
RMI1	A_23_P112341	NM_024945	ref|Homo sapiens RecQ mediated genome instability 1 (RMI1), mRNA [NM_024945]	80010	GO:0002023(reduction of food intake in response to dietary excess)|GO:0005515(protein binding)|GO:0005634(nucleus)|GO:0005654(nucleoplasm)|GO:0006260(DNA replication)|GO:0009749(response to glucose stimulus)|GO:0035264(multicellular organism growth)|GO:0042593(glucose homeostasis)	779.665	1712.65	780.231	1703.39	-1.12643	0.458046	All Detected	14.4243
SLC25A51	A_23_P112512	NM_033412	ref|Homo sapiens solute carrier family 25, member 51 (SLC25A51), transcript variant 1, mRNA [NM_033412]	92014	GO:0005743(mitochondrial inner membrane)|GO:0006810(transport)|GO:0016021(integral to membrane)	578.715	244.646	584.039	244.17	1.25818	2.39194	All Detected	5.31046
CDCP1	A_23_P113613	NM_022842	ref|Homo sapiens CUB domain containing protein 1 (CDCP1), transcript variant 1, mRNA [NM_022842]	64866	GO:0005576(extracellular region)|GO:0005886(plasma membrane)|GO:0016021(integral to membrane)	1160.88	292.954	1166.04	292.44	1.9954	3.98728	All Detected	13.65
PDGFA	A_23_P113701	NM_002607	ref|Homo sapiens platelet-derived growth factor alpha polypeptide (PDGFA), transcript variant 1, mRNA [NM_002607]	5154	GO:0000139(Golgi membrane)|GO:0001525(angiogenesis)|GO:0001666(response to hypoxia)|GO:0001775(cell activation)|GO:0001942(hair follicle development)|GO:0002053(positive regulation of mesenchymal cell proliferation)|GO:0002576(platelet degranulation)|GO:0005161(platelet-derived growth factor receptor binding)|GO:0005515(protein binding)|GO:0005518(collagen binding)|GO:0005576(extracellular region…	1233.75	548.888	1243.9	542.069	1.19832	2.29473	All Detected	10.9661
NACC2	A_23_P113825	NM_144653	ref|Homo sapiens NACC family member 2, BEN and BTB (POZ) domain containing (NACC2), mRNA [NM_144653]	138151	GO:0000790(nuclear chromatin)|GO:0000978(RNA polymerase II core promoter proximal region sequence-specific DNA binding)|GO:0001076(RNA polymerase II transcription factor binding transcription factor activity)|GO:0001078(RNA polymerase II core promoter proximal region sequence-specific DNA binding transcription factor activity involved in negative regulation of transcription)|GO:0004407(histone de…	3332.65	1070.76	3329.56	1064.97	1.64451	3.12642	All Detected	35.3841
PHEX	A_23_P114084	NM_000444	ref|Homo sapiens phosphate regulating endopeptidase homolog, X-linked (PHEX), transcript variant 1, mRNA [NM_000444]	5251	GO:0001501(skeletal system development)|GO:0004177(aminopeptidase activity)|GO:0004222(metalloendopeptidase activity)|GO:0005783(endoplasmic reticulum)|GO:0005794(Golgi apparatus)|GO:0005886(plasma membrane)|GO:0005887(integral to plasma membrane)|GO:0006464(cellular protein modification process)|GO:0006508(proteolysis)|GO:0007267(cell-cell signaling)|GO:0008270(zinc ion binding)|GO:0019637(organ…	134.014	37.3229	134.416	36.7942	1.86915	3.65317	All Detected	1.52534
HSPA6	A_23_P114903	NM_002155	ref|Homo sapiens heat shock 70kDa protein 6 (HSP70B') (HSPA6), mRNA [NM_002155]	3310	GO:0005524(ATP binding)|GO:0005737(cytoplasm)|GO:0005814(centriole)|GO:0005829(cytosol)|GO:0006200(ATP catabolic process)|GO:0006986(response to unfolded protein)|GO:0008180(signalosome)|GO:0019899(enzyme binding)|GO:0031072(heat shock protein binding)|GO:0034605(cellular response to heat)|GO:0042026(protein refolding)|GO:0042623(ATPase activity, coupled)|GO:0051082(unfolded protein binding)|GO:0…	1194.84	28.1164	1200.72	27.6487	5.44054	43.4276	All Detected	18.3292
RGS2	A_23_P114947	NM_002923	ref|Homo sapiens regulator of G-protein signaling 2 (RGS2), mRNA [NM_002923]	5997	GO:0005096(GTPase activator activity)|GO:0005515(protein binding)|GO:0005516(calmodulin binding)|GO:0005730(nucleolus)|GO:0005737(cytoplasm)|GO:0005739(mitochondrion)|GO:0005829(cytosol)|GO:0005886(plasma membrane)|GO:0006417(regulation of translation)|GO:0007049(cell cycle)|GO:0007283(spermatogenesis)|GO:0008277(regulation of G-protein coupled receptor protein signaling pathway)|GO:0009898(inter…	4960.57	1513.56	4944.09	1501.51	1.71929	3.29273	All Detected	53.7902
CRABP2	A_23_P115064	NM_001878	ref|Homo sapiens cellular retinoic acid binding protein 2 (CRABP2), transcript variant 1, mRNA [NM_001878]	1382	GO:0001972(retinoic acid binding)|GO:0005215(transporter activity)|GO:0005501(retinoid binding)|GO:0005654(nucleoplasm)|GO:0005737(cytoplasm)|GO:0005783(endoplasmic reticulum)|GO:0005829(cytosol)|GO:0006355(regulation of transcription, DNA-dependent)|GO:0007165(signal transduction)|GO:0008544(epidermis development)|GO:0016918(retinal binding)|GO:0019841(retinol binding)|GO:0035115(embryonic forel…	239.651	109.259	240.467	109	1.14151	2.20612	All Detected	2.05417
TRIM11	A_23_P115124	NM_145214	ref|Homo sapiens tripartite motif containing 11 (TRIM11), mRNA [NM_145214]	81559	GO:0004842(ubiquitin-protein ligase activity)|GO:0005515(protein binding)|GO:0005634(nucleus)|GO:0005737(cytoplasm)|GO:0008134(transcription factor binding)|GO:0008270(zinc ion binding)|GO:0016567(protein ubiquitination)|GO:0016874(ligase activity)|GO:0019904(protein domain specific binding)|GO:0032897(negative regulation of viral transcription)|GO:0045087(innate immune response)|GO:0045892(negat…	1897.1	741.288	1899.96	740.604	1.3592	2.56542	All Detected	18.115
TOR3A	A_23_P115316	NM_022371	ref|Homo sapiens torsin family 3, member A (TOR3A), mRNA [NM_022371]	64222	GO:0005524(ATP binding)|GO:0005783(endoplasmic reticulum)|GO:0005788(endoplasmic reticulum lumen)|GO:0006200(ATP catabolic process)|GO:0016887(ATPase activity)|GO:0051085(chaperone mediated protein folding requiring cofactor)|GO:0070062(extracellular vesicular exosome)	2081.13	4201.49	2078.51	4250.07	-1.03194	0.489052	All Detected	33.9307
UBE2T	A_23_P115482	NM_014176	ref|Homo sapiens ubiquitin-conjugating enzyme E2T (UBE2T), mRNA [NM_014176]	29089	GO:0003682(chromatin binding)|GO:0004842(ubiquitin-protein ligase activity)|GO:0005524(ATP binding)|GO:0005634(nucleus)|GO:0005654(nucleoplasm)|GO:0005737(cytoplasm)|GO:0006281(DNA repair)|GO:0006513(protein monoubiquitination)|GO:0006974(response to DNA damage stimulus)|GO:0016874(ligase activity)|GO:0019787(small conjugating protein ligase activity)|GO:0031625(ubiquitin protein ligase binding)|…	7029.88	16577.1	7018.74	16973.9	-1.27404	0.413501	All Detected	155.55
INCENP	A_23_P116387	NM_001040694	ref|Homo sapiens inner centromere protein antigens 135/155kDa (INCENP), transcript variant 1, mRNA [NM_001040694]	3619	GO:0000278(mitotic cell cycle)|GO:0000775(chromosome, centromeric region)|GO:0000776(kinetochore)|GO:0000777(condensed chromosome kinetochore)|GO:0000800(lateral element)|GO:0000801(central element)|GO:0000910(cytokinesis)|GO:0005515(protein binding)|GO:0005721(centromeric heterochromatin)|GO:0005819(spindle)|GO:0005829(cytosol)|GO:0005874(microtubule)|GO:0007059(chromosome segregation)|GO:000706…	176.892	399.428	177.112	397.29	-1.16553	0.445801	All Detected	3.44027
LINC01089	A_23_P116743	NR_002809	ref|Homo sapiens long intergenic non-protein coding RNA 1089 (LINC01089), long non-coding RNA [NR_002809]	338799	-	3506.04	1588.2	3496.72	1578.77	1.1472	2.21483	All Detected	29.9679
ZBTB7B	A_23_P11729	NM_001252406	ref|Homo sapiens zinc finger and BTB domain containing 7B (ZBTB7B), transcript variant 3, mRNA [NM_001252406]	51043	GO:0003677(DNA binding)|GO:0005634(nucleus)|GO:0005654(nucleoplasm)|GO:0006355(regulation of transcription, DNA-dependent)|GO:0006366(transcription from RNA polymerase II promoter)|GO:0007275(multicellular organismal development)|GO:0007398(ectoderm development)|GO:0030154(cell differentiation)|GO:0046872(metal ion binding)	55.9974	610.744	56.53	604.239	-3.41803	0.093556	1 Dectected, 1 not Dectected	8.55795
CORO2B	A_23_P117694	NM_006091	ref|Homo sapiens coronin, actin binding protein, 2B (CORO2B), transcript variant 1, mRNA [NM_006091]	10391	GO:0003779(actin binding)|GO:0005737(cytoplasm)|GO:0015629(actin cytoskeleton)|GO:0016020(membrane)|GO:0030036(actin cytoskeleton organization)|GO:0051015(actin filament binding)	354.909	135.401	357.245	134.931	1.40469	2.64762	All Detected	3.47366
LARP6	A_23_P117782	NM_018357	ref|Homo sapiens La ribonucleoprotein domain family, member 6 (LARP6), transcript variant 1, mRNA [NM_018357]	55323	GO:0000166(nucleotide binding)|GO:0003723(RNA binding)|GO:0005634(nucleus)|GO:0005737(cytoplasm)|GO:0006396(RNA processing)|GO:0006417(regulation of translation)|GO:0030529(ribonucleoprotein complex)	5998.72	2956.86	6029.95	2973.01	1.02022	2.02824	All Detected	47.7648
CPLX3	A_23_P117851	NM_001030005	ref|Homo sapiens complexin 3 (CPLX3), mRNA [NM_001030005]	594855	GO:0005326(neurotransmitter transporter activity)|GO:0005829(cytosol)|GO:0005886(plasma membrane)|GO:0016079(synaptic vesicle exocytosis)|GO:0019905(syntaxin binding)|GO:0030054(cell junction)|GO:0030073(insulin secretion)|GO:0045202(synapse)|GO:0046928(regulation of neurotransmitter secretion)	147.664	67.8697	147.801	67.291	1.13517	2.19644	All Detected	1.25796
KATNB1	A_23_P117980	NM_005886	ref|Homo sapiens katanin p80 (WD repeat containing) subunit B 1 (KATNB1), mRNA [NM_005886]	10300	GO:0000922(spindle pole)|GO:0005634(nucleus)|GO:0005737(cytoplasm)|GO:0005813(centrosome)|GO:0005874(microtubule)|GO:0005886(plasma membrane)|GO:0006605(protein targeting)|GO:0007026(negative regulation of microtubule depolymerization)|GO:0007079(mitotic chromosome movement towards spindle pole)|GO:0008017(microtubule binding)|GO:0008152(metabolic process)|GO:0008352(katanin complex)|GO:0008568(m…	145.277	315.869	145.417	314.903	-1.11471	0.461783	All Detected	2.64822
PLK1	A_23_P118174	ENST00000562272	ens|polo-like kinase 1 [Source:HGNC Symbol;Acc:HGNC:9077] [ENST00000562272]	5347	GO:0000070(mitotic sister chromatid segregation)|GO:0000086(G2/M transition of mitotic cell cycle)|GO:0000122(negative regulation of transcription from RNA polymerase II promoter)|GO:0000278(mitotic cell cycle)|GO:0000281(cytokinesis after mitosis)|GO:0000776(kinetochore)|GO:0000910(cytokinesis)|GO:0000922(spindle pole)|GO:0000942(condensed nuclear chromosome outer kinetochore)|GO:0001578(microtu…	537.216	1508.87	544.176	1496.8	-1.45973	0.36356	All Detected	14.8847
RASD1	A_23_P118392	NM_016084	ref|Homo sapiens RAS, dexamethasone-induced 1 (RASD1), transcript variant 1, mRNA [NM_016084]	51655	GO:0003924(GTPase activity)|GO:0005525(GTP binding)|GO:0005634(nucleus)|GO:0005886(plasma membrane)|GO:0006184(GTP catabolic process)|GO:0007165(signal transduction)|GO:0007186(G-protein coupled receptor signaling pathway)|GO:0007263(nitric oxide mediated signal transduction)|GO:0007264(small GTPase mediated signal transduction)|GO:0045892(negative regulation of transcription, DNA-dependent)|GO:0…	715.794	133.738	716.879	133.367	2.42632	5.37522	All Detected	9.11737
MAP2K3	A_23_P118427	NM_145109	ref|Homo sapiens mitogen-activated protein kinase kinase 3 (MAP2K3), transcript variant B, mRNA [NM_145109]	5606	GO:0000187(activation of MAPK activity)|GO:0002224(toll-like receptor signaling pathway)|GO:0002755(MyD88-dependent toll-like receptor signaling pathway)|GO:0002756(MyD88-independent toll-like receptor signaling pathway)|GO:0004702(receptor signaling protein serine/threonine kinase activity)|GO:0004708(MAP kinase kinase activity)|GO:0004713(protein tyrosine kinase activity)|GO:0005515(protein bin…	765.314	327.333	766.347	326.086	1.23275	2.35014	All Detected	6.87908
SOST	A_23_P118571	NM_025237	ref|Homo sapiens sclerostin (SOST), mRNA [NM_025237]	50964	GO:0001503(ossification)|GO:0005515(protein binding)|GO:0005576(extracellular region)|GO:0005578(proteinaceous extracellular matrix)|GO:0005615(extracellular space)|GO:0005794(Golgi apparatus)|GO:0008134(transcription factor binding)|GO:0008201(heparin binding)|GO:0009612(response to mechanical stimulus)|GO:0016055(Wnt receptor signaling pathway)|GO:0030279(negative regulation of ossification)|GO…	174.998	13.6965	175.354	13.2226	3.7292	13.2617	1 Dectected, 1 not Dectected	2.53331
ASGR1	A_23_P118722	NM_001671	ref|Homo sapiens asialoglycoprotein receptor 1 (ASGR1), transcript variant 1, mRNA [NM_001671]	432	GO:0004873(asialoglycoprotein receptor activity)|GO:0005515(protein binding)|GO:0005576(extracellular region)|GO:0005887(integral to plasma membrane)|GO:0006898(receptor-mediated endocytosis)|GO:0030246(carbohydrate binding)|GO:0031668(cellular response to extracellular stimulus)|GO:0042803(protein homodimerization activity)|GO:0046872(metal ion binding)	217.644	64.6476	218.564	64.1545	1.76843	3.40683	All Detected	2.41264
TOP2A	A_23_P118834	NM_001067	ref|Homo sapiens topoisomerase (DNA) II alpha 170kDa (TOP2A), mRNA [NM_001067]	7153	GO:0000228(nuclear chromosome)|GO:0000278(mitotic cell cycle)|GO:0000287(magnesium ion binding)|GO:0000712(resolution of meiotic recombination intermediates)|GO:0000793(condensed chromosome)|GO:0000819(sister chromatid segregation)|GO:0002244(hemopoietic progenitor cell differentiation)|GO:0003677(DNA binding)|GO:0003682(chromatin binding)|GO:0003918(DNA topoisomerase (ATP-hydrolyzing) activity)|…	1811.92	5416.77	1819.8	5425.69	-1.57602	0.335405	All Detected	56.342
PAFAH1B1	A_23_P118888	NM_000430	ref|Homo sapiens platelet-activating factor acetylhydrolase 1b, regulatory subunit 1 (45kDa) (PAFAH1B1), mRNA [NM_000430]	5048	GO:0000086(G2/M transition of mitotic cell cycle)|GO:0000132(establishment of mitotic spindle orientation)|GO:0000226(microtubule cytoskeleton organization)|GO:0000235(astral microtubule)|GO:0000278(mitotic cell cycle)|GO:0000776(kinetochore)|GO:0001667(ameboidal cell migration)|GO:0001675(acrosome assembly)|GO:0001764(neuron migration)|GO:0001961(positive regulation of cytokine-mediated signalin…	14922.1	5923.93	14660.7	5898.91	1.31343	2.48532	All Detected	136.902
PPP1R13L	A_23_P119095	NM_006663	ref|Homo sapiens protein phosphatase 1, regulatory subunit 13 like (PPP1R13L), transcript variant 2, mRNA [NM_006663]	10848	GO:0000122(negative regulation of transcription from RNA polymerase II promoter)|GO:0003215(cardiac right ventricle morphogenesis)|GO:0003229(ventricular cardiac muscle tissue development)|GO:0003714(transcription corepressor activity)|GO:0005515(protein binding)|GO:0005634(nucleus)|GO:0005737(cytoplasm)|GO:0006351(transcription, DNA-dependent)|GO:0006915(apoptotic process)|GO:0008134(transcripti…	1853.53	746.761	1863.58	746.831	1.31922	2.49532	All Detected	17.4492
ASF1B	A_23_P119254	NM_018154	ref|Homo sapiens anti-silencing function 1B histone chaperone (ASF1B), mRNA [NM_018154]	55723	GO:0000790(nuclear chromatin)|GO:0005515(protein binding)|GO:0005654(nucleoplasm)|GO:0006335(DNA replication-dependent nucleosome assembly)|GO:0006336(DNA replication-independent nucleosome assembly)|GO:0006351(transcription, DNA-dependent)|GO:0006355(regulation of transcription, DNA-dependent)|GO:0007275(multicellular organismal development)|GO:0007283(spermatogenesis)|GO:0016568(chromatin modif…	877.853	1902.54	879.681	1899.26	-1.11039	0.46317	All Detected	15.931
UPK1A	A_23_P119634	NM_007000	ref|Homo sapiens uroplakin 1A (UPK1A), transcript variant 1, mRNA [NM_007000]	11045	GO:0005783(endoplasmic reticulum)|GO:0005886(plasma membrane)|GO:0016021(integral to membrane)|GO:0016324(apical plasma membrane)|GO:0030855(epithelial cell differentiation)|GO:0042803(protein homodimerization activity)|GO:0048029(monosaccharide binding)|GO:0051259(protein oligomerization)|GO:0070062(extracellular vesicular exosome)	171.511	35.8315	171.593	35.2255	2.2843	4.87129	All Detected	2.13075
WNT6	A_23_P119916	NM_006522	ref|Homo sapiens wingless-type MMTV integration site family, member 6 (WNT6), mRNA [NM_006522]	7475	GO:0001658(branching involved in ureteric bud morphogenesis)|GO:0005109(frizzled binding)|GO:0005576(extracellular region)|GO:0005578(proteinaceous extracellular matrix)|GO:0005615(extracellular space)|GO:0005788(endoplasmic reticulum lumen)|GO:0005796(Golgi lumen)|GO:0005886(plasma membrane)|GO:0009798(axis specification)|GO:0009986(cell surface)|GO:0010628(positive regulation of gene expression…	170.212	391.18	170.279	388.926	-1.19159	0.437819	All Detected	3.41636
RTKN	A_23_P120056	NM_033046	ref|Homo sapiens rhotekin (RTKN), transcript variant 2, mRNA [NM_033046]	6242	GO:0005095(GTPase inhibitor activity)|GO:0005515(protein binding)|GO:0005525(GTP binding)|GO:0005575(cellular_component)|GO:0006915(apoptotic process)|GO:0007165(signal transduction)|GO:0007266(Rho protein signal transduction)|GO:0017049(GTP-Rho binding)|GO:0043086(negative regulation of catalytic activity)	103.377	211.563	103.648	210.565	-1.02257	0.492238	All Detected	1.67057
RNF149	A_23_P120153	NM_173647	ref|Homo sapiens ring finger protein 149 (RNF149), mRNA [NM_173647]	284996	GO:0004842(ubiquitin-protein ligase activity)|GO:0008270(zinc ion binding)|GO:0016020(membrane)|GO:0016021(integral to membrane)|GO:0016567(protein ubiquitination)|GO:0016874(ligase activity)|GO:0031647(regulation of protein stability)|GO:0035690(cellular response to drug)|GO:0043409(negative regulation of MAPK cascade)|GO:0070062(extracellular vesicular exosome)	7390.13	3687.4	7414.83	3687.21	1.00788	2.01096	All Detected	58.244
LBH	A_23_P120227	NM_030915	ref|Homo sapiens limb bud and heart development (LBH), mRNA [NM_030915]	81606	GO:0005634(nucleus)|GO:0005737(cytoplasm)|GO:0006351(transcription, DNA-dependent)|GO:0007275(multicellular organismal development)|GO:0010468(regulation of gene expression)|GO:0030193(regulation of blood coagulation)|GO:0045893(positive regulation of transcription, DNA-dependent)	1281.66	594.291	1286.69	589.105	1.12707	2.18415	All Detected	10.8998
SLC25A1	A_23_P120776	NM_005984	ref|Homo sapiens solute carrier family 25 (mitochondrial carrier; citrate transporter), member 1 (SLC25A1), transcript variant 1, mRNA [NM_005984]	6576	GO:0005634(nucleus)|GO:0005743(mitochondrial inner membrane)|GO:0005975(carbohydrate metabolic process)|GO:0006006(glucose metabolic process)|GO:0006094(gluconeogenesis)|GO:0009405(pathogenesis)|GO:0015137(citrate transmembrane transporter activity)|GO:0015746(citrate transport)|GO:0016021(integral to membrane)|GO:0019432(triglyceride biosynthetic process)|GO:0035338(long-chain fatty-acyl-CoA bio…	1812.84	3826.25	1820.94	3840.31	-1.07654	0.474164	All Detected	31.5527
CSRNP1	A_23_P121011	NM_033027	ref|Homo sapiens cysteine-serine-rich nuclear protein 1 (CSRNP1), mRNA [NM_033027]	64651	GO:0001228(RNA polymerase II transcription regulatory region sequence-specific DNA binding transcription factor activity involved in positive regulation of transcription)|GO:0003674(molecular_function)|GO:0003700(sequence-specific DNA binding transcription factor activity)|GO:0005634(nucleus)|GO:0006351(transcription, DNA-dependent)|GO:0006915(apoptotic process)|GO:0009791(post-embryonic developm…	835.115	131.944	836.875	131.723	2.66751	6.35331	All Detected	11.018
PTX3	A_23_P121064	NM_002852	ref|Homo sapiens pentraxin 3, long (PTX3), mRNA [NM_002852]	5806	GO:0001849(complement component C1q binding)|GO:0001872((1->3)-beta-D-glucan binding)|GO:0001878(response to yeast)|GO:0005576(extracellular region)|GO:0005615(extracellular space)|GO:0006954(inflammatory response)|GO:0008228(opsonization)|GO:0045087(innate immune response)|GO:0045429(positive regulation of nitric oxide biosynthetic process)|GO:0046597(negative regulation of viral entry into host…	131.85	44.0035	132.052	43.5108	1.60166	3.03493	All Detected	1.38346
GBE1	A_23_P121082	NM_000158	ref|Homo sapiens glucan (1,4-alpha-), branching enzyme 1 (GBE1), mRNA [NM_000158]	2632	GO:0003844(1,4-alpha-glucan branching enzyme activity)|GO:0004553(hydrolase activity, hydrolyzing O-glycosyl compounds)|GO:0005829(cytosol)|GO:0005975(carbohydrate metabolic process)|GO:0005977(glycogen metabolic process)|GO:0005978(glycogen biosynthetic process)|GO:0006006(glucose metabolic process)|GO:0006091(generation of precursor metabolites and energy)|GO:0009405(pathogenesis)|GO:0043169(ca…	7605.88	2483.83	7676.34	2505.45	1.61535	3.06386	All Detected	80.7951
GPR87	A_23_P121120	NM_023915	ref|Homo sapiens G protein-coupled receptor 87 (GPR87), mRNA [NM_023915]	53836	GO:0005887(integral to plasma membrane)|GO:0007186(G-protein coupled receptor signaling pathway)|GO:0007194(negative regulation of adenylate cyclase activity)|GO:0008150(biological_process)|GO:0035589(G-protein coupled purinergic nucleotide receptor signaling pathway)|GO:0045028(G-protein coupled purinergic nucleotide receptor activity)	80.6709	9.282	80.9162	8.82313	3.19707	9.17091	1 Dectected, 1 not Dectected	1.12645
EIF4A2	A_23_P121250	NM_001967	ref|Homo sapiens eukaryotic translation initiation factor 4A2 (EIF4A2), mRNA [NM_001967]	1974	GO:0000288(nuclear-transcribed mRNA catabolic process, deadenylation-dependent decay)|GO:0000289(nuclear-transcribed mRNA poly(A) tail shortening)|GO:0003743(translation initiation factor activity)|GO:0004386(helicase activity)|GO:0005515(protein binding)|GO:0005524(ATP binding)|GO:0005829(cytosol)|GO:0006412(translation)|GO:0006413(translational initiation)|GO:0006446(regulation of translational…	26497.8	11795.2	26527.7	11928.3	1.15311	2.22393	All Detected	228.116
TNFSF10	A_23_P121253	NM_003810	ref|Homo sapiens tumor necrosis factor (ligand) superfamily, member 10 (TNFSF10), transcript variant 1, mRNA [NM_003810]	8743	GO:0005102(receptor binding)|GO:0005125(cytokine activity)|GO:0005164(tumor necrosis factor receptor binding)|GO:0005515(protein binding)|GO:0005576(extracellular region)|GO:0005615(extracellular space)|GO:0005887(integral to plasma membrane)|GO:0006915(apoptotic process)|GO:0006919(activation of cysteine-type endopeptidase activity involved in apoptotic process)|GO:0006955(immune response)|GO:00…	62.8176	144.248	63.3473	143.91	-1.18381	0.440188	All Detected	1.25879
CCNB1	A_23_P122197	NM_031966	ref|Homo sapiens cyclin B1 (CCNB1), mRNA [NM_031966]	891	GO:0000079(regulation of cyclin-dependent protein kinase activity)|GO:0000082(G1/S transition of mitotic cell cycle)|GO:0000086(G2/M transition of mitotic cell cycle)|GO:0000278(mitotic cell cycle)|GO:0000922(spindle pole)|GO:0000942(condensed nuclear chromosome outer kinetochore)|GO:0001556(oocyte maturation)|GO:0001701(in utero embryonic development)|GO:0001933(negative regulation of protein ph…	4666.08	12345	4642.82	12458.9	-1.4241	0.372651	All Detected	122.126
C6orf48	A_23_P122531	NM_001040437	ref|Homo sapiens chromosome 6 open reading frame 48 (C6orf48), transcript variant 1, mRNA [NM_001040437]	50854	-	26408.9	12776.1	26438	12914.7	1.03359	2.04712	All Detected	211.301
RTN4IP1	A_23_P122775	NM_032730	ref|Homo sapiens reticulon 4 interacting protein 1 (RTN4IP1), mRNA [NM_032730]	84816	GO:0005739(mitochondrion)|GO:0008270(zinc ion binding)|GO:0016491(oxidoreductase activity)|GO:0055114(oxidation-reduction process)	829.749	1734.35	831.313	1724.46	-1.05268	0.482072	All Detected	13.9554
GRB10	A_23_P122863	NM_001001555	ref|Homo sapiens growth factor receptor-bound protein 10 (GRB10), transcript variant 4, mRNA [NM_001001555]	2887	GO:0005070(SH3/SH2 adaptor activity)|GO:0005158(insulin receptor binding)|GO:0005515(protein binding)|GO:0005737(cytoplasm)|GO:0005829(cytosol)|GO:0005886(plasma membrane)|GO:0008286(insulin receptor signaling pathway)|GO:0030178(negative regulation of Wnt receptor signaling pathway)|GO:0030949(positive regulation of vascular endothelial growth factor receptor signaling pathway)|GO:0032868(respon…	14435.8	1259.83	14212	1247.97	3.50945	11.3881	All Detected	202.563
INHBA	A_23_P122924	NM_002192	ref|Homo sapiens inhibin, beta A (INHBA), mRNA [NM_002192]	3624	GO:0000082(G1/S transition of mitotic cell cycle)|GO:0001541(ovarian follicle development)|GO:0001942(hair follicle development)|GO:0002244(hemopoietic progenitor cell differentiation)|GO:0005125(cytokine activity)|GO:0005160(transforming growth factor beta receptor binding)|GO:0005179(hormone activity)|GO:0005515(protein binding)|GO:0005576(extracellular region)|GO:0006357(regulation of transcri…	579.493	8.7778	585.18	8.33428	6.13368	70.2136	1 Dectected, 1 not Dectected	9.01322
AVL9	A_23_P122947	NM_015060	ref|Homo sapiens AVL9 homolog (S. cerevisiase) (AVL9), mRNA [NM_015060]	23080	GO:0016021(integral to membrane)|GO:0016477(cell migration)|GO:0055037(recycling endosome)	933.176	299.318	937.789	298.904	1.64958	3.13743	All Detected	9.98258
GNAI1	A_23_P122976	NM_002069	ref|Homo sapiens guanine nucleotide binding protein (G protein), alpha inhibiting activity polypeptide 1 (GNAI1), transcript variant 1, mRNA [NM_002069]	2770	GO:0003924(GTPase activity)|GO:0004871(signal transducer activity)|GO:0005515(protein binding)|GO:0005525(GTP binding)|GO:0005634(nucleus)|GO:0005737(cytoplasm)|GO:0005765(lysosomal membrane)|GO:0005813(centrosome)|GO:0005834(heterotrimeric G-protein complex)|GO:0005886(plasma membrane)|GO:0006184(GTP catabolic process)|GO:0007049(cell cycle)|GO:0007186(G-protein coupled receptor signaling pathwa…	756.782	1580.28	758.803	1571.08	-1.04996	0.482983	All Detected	12.6918
PSMG3-AS1	A_23_P123086	NR_027329	ref|Homo sapiens PSMG3 antisense RNA 1 (head to head) (PSMG3-AS1), transcript variant 1, long non-coding RNA [NR_027329]	114796	-	96.5296	235.267	96.4307	233.932	-1.27853	0.412216	All Detected	2.14847
PPP2R2A	A_23_P123539	NM_002717	ref|Homo sapiens protein phosphatase 2, regulatory subunit B, alpha (PPP2R2A), transcript variant 1, mRNA [NM_002717]	5520	GO:0000086(G2/M transition of mitotic cell cycle)|GO:0000159(protein phosphatase type 2A complex)|GO:0000184(nuclear-transcribed mRNA catabolic process, nonsense-mediated decay)|GO:0000278(mitotic cell cycle)|GO:0004722(protein serine/threonine phosphatase activity)|GO:0005515(protein binding)|GO:0005654(nucleoplasm)|GO:0005829(cytosol)|GO:0006470(protein dephosphorylation)|GO:0007084(mitotic nuc…	4993.93	1942.9	4979.93	1942.83	1.35797	2.56324	All Detected	47.4547
ZCCHC6	A_23_P123727	NM_024617	ref|Homo sapiens zinc finger, CCHC domain containing 6 (ZCCHC6), transcript variant 1, mRNA [NM_024617]	79670	GO:0008270(zinc ion binding)|GO:0031123(RNA 3'-end processing)|GO:0050265(RNA uridylyltransferase activity)|GO:0071044(histone mRNA catabolic process)	310.241	153.748	311.15	153.45	1.01984	2.0277	All Detected	2.46407
UBAP1	A_23_P123866	NM_016525	ref|Homo sapiens ubiquitin associated protein 1 (UBAP1), transcript variant 1, mRNA [NM_016525]	51271	GO:0000813(ESCRT I complex)|GO:0005737(cytoplasm)|GO:0005794(Golgi apparatus)|GO:0005829(cytosol)|GO:0005886(plasma membrane)|GO:0015031(protein transport)|GO:0043130(ubiquitin binding)|GO:0043162(ubiquitin-dependent protein catabolic process via the multivesicular body sorting pathway)	2720.07	1291.72	2714.2	1286.69	1.07686	2.10944	All Detected	22.3048
MED10	A_23_P124024	NM_032286	ref|Homo sapiens mediator complex subunit 10 (MED10), mRNA [NM_032286]	84246	GO:0001104(RNA polymerase II transcription cofactor activity)|GO:0005515(protein binding)|GO:0005654(nucleoplasm)|GO:0006367(transcription initiation from RNA polymerase II promoter)|GO:0010467(gene expression)|GO:0016592(mediator complex)|GO:0019827(stem cell maintenance)|GO:0045944(positive regulation of transcription from RNA polymerase II promoter)	1870.42	800.176	1877.3	798.473	1.23334	2.35112	All Detected	16.8567
TRIM34	A_23_P124190	NM_130390	ref|Homo sapiens tripartite motif containing 34 (TRIM34), transcript variant 3, mRNA [NM_130390]	53840	GO:0003674(molecular_function)|GO:0005737(cytoplasm)|GO:0005829(cytosol)|GO:0008270(zinc ion binding)|GO:0019221(cytokine-mediated signaling pathway)|GO:0051091(positive regulation of sequence-specific DNA binding transcription factor activity)|GO:0060333(interferon-gamma-mediated signaling pathway)|GO:0070206(protein trimerization)	72.4399	175.499	72.9758	175.164	-1.26321	0.416615	All Detected	1.59669
BUB1	A_23_P124417	NM_004336	ref|Homo sapiens BUB1 mitotic checkpoint serine/threonine kinase (BUB1), transcript variant 1, mRNA [NM_004336]	699	GO:0000278(mitotic cell cycle)|GO:0000776(kinetochore)|GO:0000777(condensed chromosome kinetochore)|GO:0000780(condensed nuclear chromosome, centromeric region)|GO:0004672(protein kinase activity)|GO:0004674(protein serine/threonine kinase activity)|GO:0005515(protein binding)|GO:0005524(ATP binding)|GO:0005654(nucleoplasm)|GO:0005737(cytoplasm)|GO:0005829(cytosol)|GO:0006468(protein phosphorylat…	745.613	1891.06	745.405	1885.34	-1.33873	0.395368	All Detected	17.8116
RGS14	A_23_P124927	NM_006480	ref|Homo sapiens regulator of G-protein signaling 14 (RGS14), mRNA [NM_006480]	10636	GO:0000922(spindle pole)|GO:0001965(G-protein alpha-subunit binding)|GO:0005057(receptor signaling protein activity)|GO:0005092(GDP-dissociation inhibitor activity)|GO:0005096(GTPase activator activity)|GO:0005634(nucleus)|GO:0005737(cytoplasm)|GO:0005813(centrosome)|GO:0005819(spindle)|GO:0005874(microtubule)|GO:0005886(plasma membrane)|GO:0006913(nucleocytoplasmic transport)|GO:0006979(response…	58	128.19	58.5755	128.157	-1.12954	0.457061	All Detected	1.08721
CNN1	A_23_P125233	NM_001299	ref|Homo sapiens calponin 1, basic, smooth muscle (CNN1), mRNA [NM_001299]	1264	GO:0003779(actin binding)|GO:0005516(calmodulin binding)|GO:0005856(cytoskeleton)|GO:0005925(focal adhesion)|GO:0006940(regulation of smooth muscle contraction)|GO:0031032(actomyosin structure organization)	141.499	45.2791	141.76	44.8165	1.66135	3.16312	All Detected	1.51474
PKD2L1	A_23_P12554	NM_016112	ref|Homo sapiens polycystic kidney disease 2-like 1 (PKD2L1), transcript variant 1, mRNA [NM_016112]	9033	GO:0001581(detection of chemical stimulus involved in sensory perception of sour taste)|GO:0005227(calcium activated cation channel activity)|GO:0005261(cation channel activity)|GO:0005262(calcium channel activity)|GO:0005272(sodium channel activity)|GO:0005509(calcium ion binding)|GO:0005515(protein binding)|GO:0005783(endoplasmic reticulum)|GO:0005886(plasma membrane)|GO:0006812(cation transpor…	71.6371	4.61216	72.1104	4.45163	4.0178	16.1986	1 Dectected, 1 not Dectected	1.05717
PGK1	A_23_P125829	NM_000291	ref|Homo sapiens phosphoglycerate kinase 1 (PGK1), mRNA [NM_000291]	5230	GO:0004618(phosphoglycerate kinase activity)|GO:0005515(protein binding)|GO:0005524(ATP binding)|GO:0005829(cytosol)|GO:0005975(carbohydrate metabolic process)|GO:0006006(glucose metabolic process)|GO:0006094(gluconeogenesis)|GO:0006096(glycolysis)|GO:0009405(pathogenesis)|GO:0016020(membrane)|GO:0016310(phosphorylation)|GO:0030855(epithelial cell differentiation)|GO:0044281(small molecule metabo…	110444	45321.7	110500	45712.6	1.27339	2.41729	All Detected	1012.31
RLF	A_23_P126037	NM_012421	ref|Homo sapiens rearranged L-myc fusion (RLF), mRNA [NM_012421]	6018	GO:0003677(DNA binding)|GO:0005515(protein binding)|GO:0005634(nucleus)|GO:0006351(transcription, DNA-dependent)|GO:0006355(regulation of transcription, DNA-dependent)|GO:0008270(zinc ion binding)|GO:0015074(DNA integration)|GO:0045893(positive regulation of transcription, DNA-dependent)|GO:0045944(positive regulation of transcription from RNA polymerase II promoter)|GO:0051276(chromosome organiz…	3007.35	852.868	2993.67	850.371	1.81575	3.52042	All Detected	33.489
CLSPN	A_23_P126212	NM_022111	ref|Homo sapiens claspin (CLSPN), transcript variant 1, mRNA [NM_022111]	63967	GO:0000077(DNA damage checkpoint)|GO:0003677(DNA binding)|GO:0005515(protein binding)|GO:0005654(nucleoplasm)|GO:0006260(DNA replication)|GO:0006281(DNA repair)|GO:0006915(apoptotic process)|GO:0006921(cellular component disassembly involved in apoptotic process)|GO:0010997(anaphase-promoting complex binding)|GO:0018105(peptidyl-serine phosphorylation)|GO:0031572(G2/M transition DNA damage checkp…	30.3181	109.814	30.8346	109.563	-1.82914	0.281432	All Detected	1.23013
SH3BGRL3	A_23_P126388	NM_031286	ref|Homo sapiens SH3 domain binding glutamate-rich protein like 3 (SH3BGRL3), mRNA [NM_031286]	83442	GO:0005100(Rho GTPase activator activity)|GO:0005634(nucleus)|GO:0005737(cytoplasm)|GO:0009055(electron carrier activity)|GO:0015035(protein disulfide oxidoreductase activity)|GO:0030027(lamellipodium)|GO:0030215(semaphorin receptor binding)|GO:0030834(regulation of actin filament depolymerization)|GO:0032321(positive regulation of Rho GTPase activity)|GO:0032956(regulation of actin cytoskeleton …	12413.7	5728.16	12319.9	5728.33	1.10481	2.1507	All Detected	102.994
AS3MT	A_23_P12643	NM_020682	ref|Homo sapiens arsenite methyltransferase (AS3MT), mRNA [NM_020682]	57412	GO:0005737(cytoplasm)|GO:0005739(mitochondrion)|GO:0005829(cytosol)|GO:0008757(S-adenosylmethionine-dependent methyltransferase activity)|GO:0009404(toxin metabolic process)|GO:0018872(arsonoacetate metabolic process)|GO:0030791(arsenite methyltransferase activity)|GO:0030792(methylarsonite methyltransferase activity)|GO:0032259(methylation)	73.4727	151.742	73.9027	151.389	-1.03457	0.488163	All Detected	1.21073
TNFRSF25	A_23_P126844	NM_148965	ref|Homo sapiens tumor necrosis factor receptor superfamily, member 25 (TNFRSF25), transcript variant 1, mRNA [NM_148965]	8718	GO:0004872(receptor activity)|GO:0005031(tumor necrosis factor-activated receptor activity)|GO:0005576(extracellular region)|GO:0005829(cytosol)|GO:0005886(plasma membrane)|GO:0005887(integral to plasma membrane)|GO:0006915(apoptotic process)|GO:0007165(signal transduction)|GO:0007166(cell surface receptor signaling pathway)|GO:0033209(tumor necrosis factor-mediated signaling pathway)|GO:0042981(…	694.043	248.821	695.997	248.078	1.48829	2.80556	All Detected	6.99874
SAR1A	A_23_P127175	NM_020150	ref|Homo sapiens secretion associated, Ras related GTPase 1A (SAR1A), transcript variant 2, mRNA [NM_020150]	56681	GO:0005525(GTP binding)|GO:0005794(Golgi apparatus)|GO:0006886(intracellular protein transport)|GO:0016192(vesicle-mediated transport)|GO:0016529(sarcoplasmic reticulum)|GO:0070062(extracellular vesicular exosome)	20748.5	9670.76	20463.6	9786.14	1.06424	2.09107	All Detected	166.834
NNMT	A_23_P127584	NM_006169	ref|Homo sapiens nicotinamide N-methyltransferase (NNMT), mRNA [NM_006169]	4837	GO:0005829(cytosol)|GO:0006805(xenobiotic metabolic process)|GO:0008112(nicotinamide N-methyltransferase activity)|GO:0010243(response to organic nitrogen)|GO:0031100(organ regeneration)|GO:0032259(methylation)|GO:0042493(response to drug)|GO:0044281(small molecule metabolic process)	18555.1	42601	18237.9	43606.4	-1.2576	0.418239	All Detected	396.383
ZNF202	A_23_P127652	NM_003455	ref|Homo sapiens zinc finger protein 202 (ZNF202), transcript variant 1, mRNA [NM_003455]	7753	GO:0000122(negative regulation of transcription from RNA polymerase II promoter)|GO:0000981(sequence-specific DNA binding RNA polymerase II transcription factor activity)|GO:0003677(DNA binding)|GO:0003700(sequence-specific DNA binding transcription factor activity)|GO:0005634(nucleus)|GO:0005654(nucleoplasm)|GO:0005739(mitochondrion)|GO:0006366(transcription from RNA polymerase II promoter)|GO:0…	249.704	90.3976	250.341	90.5267	1.46748	2.76538	All Detected	2.4971
ADM	A_23_P127948	NM_001124	ref|Homo sapiens adrenomedullin (ADM), mRNA [NM_001124]	133	GO:0001570(vasculogenesis)|GO:0001666(response to hypoxia)|GO:0001843(neural tube closure)|GO:0002026(regulation of the force of heart contraction)|GO:0002031(G-protein coupled receptor internalization)|GO:0005102(receptor binding)|GO:0005179(hormone activity)|GO:0005515(protein binding)|GO:0005576(extracellular region)|GO:0005615(extracellular space)|GO:0005737(cytoplasm)|GO:0006171(cAMP biosynt…	69655.1	8935.91	70335.4	9042.15	2.95951	7.77862	All Detected	957.707
ITGA7	A_23_P128084	NM_002206	ref|Homo sapiens integrin, alpha 7 (ITGA7), transcript variant 2, mRNA [NM_002206]	3679	GO:0005178(integrin binding)|GO:0005737(cytoplasm)|GO:0005886(plasma membrane)|GO:0005927(muscle tendon junction)|GO:0007160(cell-matrix adhesion)|GO:0007229(integrin-mediated signaling pathway)|GO:0007517(muscle organ development)|GO:0007519(skeletal muscle tissue development)|GO:0008360(regulation of cell shape)|GO:0009986(cell surface)|GO:0016477(cell migration)|GO:0030198(extracellular matrix…	2550.25	667.911	2533.3	664.8	1.93003	3.81063	All Detected	29.1954
HELLS	A_23_P12816	NM_018063	ref|Homo sapiens helicase, lymphoid-specific (HELLS), transcript variant 1, mRNA [NM_018063]	3070	GO:0000775(chromosome, centromeric region)|GO:0003677(DNA binding)|GO:0004386(helicase activity)|GO:0005515(protein binding)|GO:0005524(ATP binding)|GO:0005634(nucleus)|GO:0005721(centromeric heterochromatin)|GO:0006346(methylation-dependent chromatin silencing)|GO:0006351(transcription, DNA-dependent)|GO:0007067(mitosis)|GO:0007275(multicellular organismal development)|GO:0010216(maintenance of …	354.335	826.888	356.818	824.417	-1.20819	0.432812	All Detected	7.30624
TRIAP1	A_23_P128408	NM_016399	ref|Homo sapiens TP53 regulated inhibitor of apoptosis 1 (TRIAP1), mRNA [NM_016399]	51499	GO:0002039(p53 binding)|GO:0005515(protein binding)|GO:0005739(mitochondrion)|GO:0005758(mitochondrial intermembrane space)|GO:0006977(DNA damage response, signal transduction by p53 class mediator resulting in cell cycle arrest)|GO:0015914(phospholipid transport)|GO:0030330(DNA damage response, signal transduction by p53 class mediator)|GO:0034644(cellular response to UV)|GO:0043066(negative reg…	9784.59	3904.85	9659.82	3927.6	1.29835	2.45947	All Detected	89.566
TUBA3C	A_23_P128598	NM_006001	ref|Homo sapiens tubulin, alpha 3c (TUBA3C), mRNA [NM_006001]	7278	GO:0003924(GTPase activity)|GO:0005200(structural constituent of cytoskeleton)|GO:0005515(protein binding)|GO:0005525(GTP binding)|GO:0005634(nucleus)|GO:0005737(cytoplasm)|GO:0005874(microtubule)|GO:0006184(GTP catabolic process)|GO:0006457(protein folding)|GO:0007017(microtubule-based process)|GO:0044267(cellular protein metabolic process)|GO:0051084('de novo' posttranslational protein folding)…	51.2987	119.257	51.9296	119.334	-1.20037	0.435163	All Detected	1.05319
SPRY2	A_23_P128698	NM_005842	ref|Homo sapiens sprouty homolog 2 (Drosophila) (SPRY2), mRNA [NM_005842]	10253	GO:0000132(establishment of mitotic spindle orientation)|GO:0005515(protein binding)|GO:0005829(cytosol)|GO:0005874(microtubule)|GO:0005886(plasma membrane)|GO:0007173(epidermal growth factor receptor signaling pathway)|GO:0007605(sensory perception of sound)|GO:0008285(negative regulation of cell proliferation)|GO:0008543(fibroblast growth factor receptor signaling pathway)|GO:0010628(positive r…	1701.7	425.478	1710.33	422.001	2.01896	4.0529	All Detected	20.1301
ARG2	A_23_P128728	NM_001172	ref|Homo sapiens arginase 2 (ARG2), mRNA [NM_001172]	384	GO:0000050(urea cycle)|GO:0001657(ureteric bud development)|GO:0004053(arginase activity)|GO:0005739(mitochondrion)|GO:0005759(mitochondrial matrix)|GO:0006525(arginine metabolic process)|GO:0006809(nitric oxide biosynthetic process)|GO:0006941(striated muscle contraction)|GO:0034641(cellular nitrogen compound metabolic process)|GO:0044281(small molecule metabolic process)|GO:0046872(metal ion bi…	282.326	35.4845	282.468	34.8334	3.01954	8.1091	All Detected	3.86929
ZFYVE1	A_23_P128956	NM_021260	ref|Homo sapiens zinc finger, FYVE domain containing 1 (ZFYVE1), transcript variant 1, mRNA [NM_021260]	53349	GO:0000407(pre-autophagosomal structure)|GO:0005515(protein binding)|GO:0005545(1-phosphatidylinositol binding)|GO:0005547(phosphatidylinositol-3,4,5-trisphosphate binding)|GO:0005776(autophagic vacuole)|GO:0005783(endoplasmic reticulum)|GO:0005795(Golgi stack)|GO:0008270(zinc ion binding)|GO:0010923(negative regulation of phosphatase activity)|GO:0043325(phosphatidylinositol-3,4-bisphosphate bin…	1366.86	595.795	1374.39	590.573	1.21861	2.32722	All Detected	12.2472
ERCC6	A_23_P1292	NM_000124	ref|Homo sapiens excision repair cross-complementation group 6 (ERCC6), mRNA [NM_000124]	2074	GO:0000303(response to superoxide)|GO:0003677(DNA binding)|GO:0003678(DNA helicase activity)|GO:0003682(chromatin binding)|GO:0005515(protein binding)|GO:0005524(ATP binding)|GO:0005634(nucleus)|GO:0005654(nucleoplasm)|GO:0005730(nucleolus)|GO:0006281(DNA repair)|GO:0006283(transcription-coupled nucleotide-excision repair)|GO:0006284(base-excision repair)|GO:0006289(nucleotide-excision repair)|GO…	203.904	90.5675	204.808	90.6913	1.17524	2.2583	All Detected	1.78308
PLEKHO2	A_23_P129246	NM_025201	ref|Homo sapiens pleckstrin homology domain containing, family O member 2 (PLEKHO2), transcript variant 1, mRNA [NM_025201]	80301	-	517.139	241.961	523.696	241.22	1.11838	2.17103	All Detected	4.41369
IL4R	A_23_P129556	NM_000418	ref|Homo sapiens interleukin 4 receptor (IL4R), transcript variant 1, mRNA [NM_000418]	3566	GO:0002532(production of molecular mediator involved in inflammatory response)|GO:0004913(interleukin-4 receptor activity)|GO:0005057(receptor signaling protein activity)|GO:0005515(protein binding)|GO:0005615(extracellular space)|GO:0005887(integral to plasma membrane)|GO:0006955(immune response)|GO:0007165(signal transduction)|GO:0030728(ovulation)|GO:0035556(intracellular signal transduction)|…	6992.46	3206.51	6991.32	3218.24	1.11929	2.17241	All Detected	58.9544
TERF2IP	A_23_P129704	NM_018975	ref|Homo sapiens telomeric repeat binding factor 2, interacting protein (TERF2IP), mRNA [NM_018975]	54386	GO:0000228(nuclear chromosome)|GO:0000723(telomere maintenance)|GO:0000781(chromosome, telomeric region)|GO:0000783(nuclear telomere cap complex)|GO:0000784(nuclear chromosome, telomeric region)|GO:0005515(protein binding)|GO:0005634(nucleus)|GO:0005635(nuclear envelope)|GO:0005654(nucleoplasm)|GO:0005737(cytoplasm)|GO:0006351(transcription, DNA-dependent)|GO:0006355(regulation of transcription, …	4299.8	2060.24	4250.68	2060.51	1.04469	2.06293	All Detected	34.2214
AURKB	A_23_P130182	NM_004217	ref|Homo sapiens aurora kinase B (AURKB), transcript variant 1, mRNA [NM_004217]	9212	GO:0000122(negative regulation of transcription from RNA polymerase II promoter)|GO:0000278(mitotic cell cycle)|GO:0000779(condensed chromosome, centromeric region)|GO:0000780(condensed nuclear chromosome, centromeric region)|GO:0002903(negative regulation of B cell apoptotic process)|GO:0004674(protein serine/threonine kinase activity)|GO:0004712(protein serine/threonine/tyrosine kinase activity…	432.67	1171.2	435.47	1166.04	-1.42097	0.373461	All Detected	11.4151
ZNF211	A_23_P130482	NM_198855	ref|Homo sapiens zinc finger protein 211 (ZNF211), transcript variant 2, mRNA [NM_198855]	10520	GO:0003677(DNA binding)|GO:0005634(nucleus)|GO:0006351(transcription, DNA-dependent)|GO:0006355(regulation of transcription, DNA-dependent)|GO:0046872(metal ion binding)	157.96	68.1501	158.221	67.5406	1.22811	2.3426	All Detected	1.41688
PUS3	A_23_P13073	NM_031307	ref|Homo sapiens pseudouridylate synthase 3 (PUS3), transcript variant 1, mRNA [NM_031307]	83480	GO:0003723(RNA binding)|GO:0005634(nucleus)|GO:0009982(pseudouridine synthase activity)|GO:0031119(tRNA pseudouridine synthesis)	1297.76	635.573	1304.2	629.862	1.05006	2.07061	All Detected	10.5365
DBP	A_23_P130753	NM_001352	ref|Homo sapiens D site of albumin promoter (albumin D-box) binding protein (DBP), mRNA [NM_001352]	1628	GO:0000977(RNA polymerase II regulatory region sequence-specific DNA binding)|GO:0001077(RNA polymerase II core promoter proximal region sequence-specific DNA binding transcription factor activity involved in positive regulation of transcription)|GO:0001889(liver development)|GO:0005634(nucleus)|GO:0006351(transcription, DNA-dependent)|GO:0006357(regulation of transcription from RNA polymerase II…	162.022	422.2	162.392	419.086	-1.36776	0.387492	All Detected	4.01084
KCNJ14	A_23_P130764	NM_013348	ref|Homo sapiens potassium channel, inwardly rectifying subfamily J, member 14 (KCNJ14), mRNA [NM_013348]	3770	GO:0005242(inward rectifier potassium channel activity)|GO:0005886(plasma membrane)|GO:0007268(synaptic transmission)|GO:0008076(voltage-gated potassium channel complex)|GO:0010107(potassium ion import)|GO:0030425(dendrite)|GO:0034765(regulation of ion transmembrane transport)|GO:0043025(neuronal cell body)	1524.93	635.735	1539.99	630.07	1.28934	2.44416	All Detected	14.2176
MMP10	A_23_P13094	NM_002425	ref|Homo sapiens matrix metallopeptidase 10 (stromelysin 2) (MMP10), mRNA [NM_002425]	4319	GO:0004222(metalloendopeptidase activity)|GO:0005509(calcium ion binding)|GO:0005576(extracellular region)|GO:0005578(proteinaceous extracellular matrix)|GO:0005615(extracellular space)|GO:0006508(proteolysis)|GO:0008270(zinc ion binding)|GO:0022617(extracellular matrix disassembly)|GO:0030198(extracellular matrix organization)|GO:0030334(regulation of cell migration)|GO:0030574(collagen cataboli…	185.467	5.20773	186.147	4.88943	5.25063	38.0713	1 Dectected, 1 not Dectected	2.83215
KIAA1683	A_23_P130974	NM_025249	ref|Homo sapiens KIAA1683 (KIAA1683), transcript variant 2, mRNA [NM_025249]	80726	GO:0005634(nucleus)|GO:0005739(mitochondrion)	515.923	222.695	522.138	221.64	1.23621	2.35579	All Detected	4.69527
UPK1A-AS1	A_23_P131036	NR_046420	ref|Homo sapiens UPK1A antisense RNA 1 (UPK1A-AS1), antisense RNA [NR_046420]	100862728	-	178.297	42.2496	178.493	41.6929	2.098	4.28115	All Detected	2.13751
KANK3	A_23_P131089	NM_198471	ref|Homo sapiens KN motif and ankyrin repeat domains 3 (KANK3), mRNA [NM_198471]	256949	-	683.239	240.176	687.129	239.174	1.52252	2.87293	All Detected	6.9993
TPD52L2	A_23_P131771	NM_199360	ref|Homo sapiens tumor protein D52-like 2 (TPD52L2), transcript variant 1, mRNA [NM_199360]	7165	GO:0005515(protein binding)|GO:0005737(cytoplasm)|GO:0042127(regulation of cell proliferation)|GO:0042803(protein homodimerization activity)|GO:0046982(protein heterodimerization activity)|GO:0048471(perinuclear region of cytoplasm)	596.424	289.329	602.773	288.831	1.06139	2.08694	All Detected	4.90535
DNTTIP1	A_23_P131816	NM_052951	ref|Homo sapiens deoxynucleotidyltransferase, terminal, interacting protein 1 (DNTTIP1), mRNA [NM_052951]	116092	GO:0003677(DNA binding)|GO:0005634(nucleus)|GO:0005654(nucleoplasm)|GO:0005730(nucleolus)|GO:0006351(transcription, DNA-dependent)|GO:0006355(regulation of transcription, DNA-dependent)	6610.1	3130	6610.75	3138.35	1.07481	2.10644	All Detected	54.2562
SNAI1	A_23_P131846	NM_005985	ref|Homo sapiens snail family zinc finger 1 (SNAI1), mRNA [NM_005985]	6615	GO:0000122(negative regulation of transcription from RNA polymerase II promoter)|GO:0000977(RNA polymerase II regulatory region sequence-specific DNA binding)|GO:0001078(RNA polymerase II core promoter proximal region sequence-specific DNA binding transcription factor activity involved in negative regulation of transcription)|GO:0001649(osteoblast differentiation)|GO:0001707(mesoderm formation)|G…	975.992	303.901	979.682	303.274	1.69169	3.23035	All Detected	10.5689
AURKA	A_23_P131866	NM_198433	ref|Homo sapiens aurora kinase A (AURKA), transcript variant 1, mRNA [NM_198433]	6790	GO:0000086(G2/M transition of mitotic cell cycle)|GO:0000278(mitotic cell cycle)|GO:0000780(condensed nuclear chromosome, centromeric region)|GO:0004672(protein kinase activity)|GO:0004674(protein serine/threonine kinase activity)|GO:0004712(protein serine/threonine/tyrosine kinase activity)|GO:0005515(protein binding)|GO:0005524(ATP binding)|GO:0005634(nucleus)|GO:0005813(centrosome)|GO:0005819(…	1753.98	4315.03	1766.5	4353.64	-1.30133	0.405753	All Detected	40.424
SPAG4	A_23_P132027	NM_003116	ref|Homo sapiens sperm associated antigen 4 (SPAG4), mRNA [NM_003116]	6676	GO:0005198(structural molecule activity)|GO:0005635(nuclear envelope)|GO:0005737(cytoplasm)|GO:0005856(cytoskeleton)|GO:0006998(nuclear envelope organization)|GO:0007283(spermatogenesis)|GO:0016021(integral to membrane)|GO:0031514(motile cilium)|GO:0090286(cytoskeletal anchoring at nuclear membrane)	652.087	217.85	657.085	216.896	1.59908	3.02949	All Detected	6.87796
COL13A1	A_23_P1331	NM_080801	ref|Homo sapiens collagen, type XIII, alpha 1 (COL13A1), transcript variant 5, mRNA [NM_080801]	1305	GO:0001763(morphogenesis of a branching structure)|GO:0001958(endochondral ossification)|GO:0005515(protein binding)|GO:0005576(extracellular region)|GO:0005600(collagen type XIII)|GO:0005788(endoplasmic reticulum lumen)|GO:0005886(plasma membrane)|GO:0005911(cell-cell junction)|GO:0007160(cell-matrix adhesion)|GO:0008201(heparin binding)|GO:0016337(cell-cell adhesion)|GO:0022617(extracellular ma…	221.556	19.178	222.835	18.7663	3.56976	11.8742	All Detected	3.18857
MND1	A_23_P133123	NM_032117	ref|Homo sapiens meiotic nuclear divisions 1 homolog (S. cerevisiae) (MND1), transcript variant 1, mRNA [NM_032117]	84057	GO:0003677(DNA binding)|GO:0005634(nucleus)|GO:0006310(DNA recombination)|GO:0051321(meiotic cell cycle)	1271.63	2592.45	1279	2604.23	-1.02584	0.491125	All Detected	20.7067
MCTP1	A_23_P133293	NM_024717	ref|Homo sapiens multiple C2 domains, transmembrane 1 (MCTP1), transcript variant L, mRNA [NM_024717]	79772	GO:0005509(calcium ion binding)|GO:0005544(calcium-dependent phospholipid binding)|GO:0016021(integral to membrane)|GO:0019722(calcium-mediated signaling)	173.803	60.0798	174.117	59.536	1.54822	2.92456	All Detected	1.79033
CSF2	A_23_P133408	NM_000758	ref|Homo sapiens colony stimulating factor 2 (granulocyte-macrophage) (CSF2), mRNA [NM_000758]	1437	GO:0001892(embryonic placenta development)|GO:0005125(cytokine activity)|GO:0005129(granulocyte macrophage colony-stimulating factor receptor binding)|GO:0005515(protein binding)|GO:0005576(extracellular region)|GO:0005615(extracellular space)|GO:0006955(immune response)|GO:0008083(growth factor activity)|GO:0008284(positive regulation of cell proliferation)|GO:0010628(positive regulation of gene…	446.522	8.64737	450.142	8.20927	5.77698	54.8334	1 Dectected, 1 not Dectected	6.90521
RRAGD	A_23_P133691	NM_021244	ref|Homo sapiens Ras-related GTP binding D (RRAGD), mRNA [NM_021244]	58528	GO:0003924(GTPase activity)|GO:0005515(protein binding)|GO:0005525(GTP binding)|GO:0005634(nucleus)|GO:0005737(cytoplasm)|GO:0005764(lysosome)|GO:0006184(GTP catabolic process)|GO:0009267(cellular response to starvation)|GO:0010506(regulation of autophagy)|GO:0019003(GDP binding)|GO:0032008(positive regulation of TOR signaling cascade)|GO:0034448(EGO complex)|GO:0034613(cellular protein localizat…	276.685	74.6331	276.645	74.3138	1.89633	3.72266	All Detected	3.16143
HUS1B	A_23_P133739	NM_148959	ref|Homo sapiens HUS1 checkpoint homolog b (S. pombe) (HUS1B), mRNA [NM_148959]	135458	GO:0000077(DNA damage checkpoint)|GO:0005730(nucleolus)|GO:0006281(DNA repair)|GO:0030896(checkpoint clamp complex)	78.3698	13.7026	78.6269	13.2304	2.57117	5.94291	1 Dectected, 1 not Dectected	1.02182
PSORS1C1	A_23_P133902	NM_014068	ref|Homo sapiens psoriasis susceptibility 1 candidate 1 (PSORS1C1), mRNA [NM_014068]	170679	-	1275.7	277.294	1282.53	277.29	2.20952	4.62523	All Detected	15.7069
KIFC1	A_23_P133956	NM_002263	ref|Homo sapiens kinesin family member C1 (KIFC1), mRNA [NM_002263]	3833	GO:0000070(mitotic sister chromatid segregation)|GO:0003777(microtubule motor activity)|GO:0005524(ATP binding)|GO:0005634(nucleus)|GO:0005769(early endosome)|GO:0005815(microtubule organizing center)|GO:0005819(spindle)|GO:0005871(kinesin complex)|GO:0005874(microtubule)|GO:0007018(microtubule-based movement)|GO:0007080(mitotic metaphase plate congression)|GO:0007596(blood coagulation)|GO:000801…	136.425	537.689	136.83	530.958	-1.95621	0.257704	All Detected	6.15825
BTBD10	A_23_P13438	NM_032320	ref|Homo sapiens BTB (POZ) domain containing 10 (BTBD10), transcript variant 2, mRNA [NM_032320]	84280	GO:0005634(nucleus)|GO:0005654(nucleoplasm)|GO:0005730(nucleolus)|GO:0005737(cytoplasm)|GO:0042327(positive regulation of phosphorylation)|GO:0044342(type B pancreatic cell proliferation)	2587.08	760.899	2573.78	758.902	1.76191	3.39146	All Detected	28.3575
PURB	A_23_P134517	NM_033224	ref|Homo sapiens purine-rich element binding protein B (PURB), mRNA [NM_033224]	5814	GO:0000122(negative regulation of transcription from RNA polymerase II promoter)|GO:0003690(double-stranded DNA binding)|GO:0003697(single-stranded DNA binding)|GO:0003700(sequence-specific DNA binding transcription factor activity)|GO:0003729(mRNA binding)|GO:0005634(nucleus)|GO:0005654(nucleoplasm)|GO:0005662(DNA replication factor A complex)|GO:0006351(transcription, DNA-dependent)|GO:0008134(…	4059.45	931.805	4025.66	926.159	2.11989	4.34662	All Detected	48.4297
BNIP3L	A_23_P134925	NM_004331	ref|Homo sapiens BCL2/adenovirus E1B 19kDa interacting protein 3-like (BNIP3L), mRNA [NM_004331]	665	GO:0005515(protein binding)|GO:0005521(lamin binding)|GO:0005635(nuclear envelope)|GO:0005739(mitochondrion)|GO:0005741(mitochondrial outer membrane)|GO:0005783(endoplasmic reticulum)|GO:0016021(integral to membrane)|GO:0016032(viral reproduction)|GO:0031224(intrinsic to membrane)|GO:0035694(mitochondrial protein catabolic process)|GO:0042802(identical protein binding)|GO:0042803(protein homodime…	6388.3	2715.49	6409.94	2723.06	1.23508	2.35394	All Detected	57.6074
DUSP4	A_23_P134935	NM_001394	ref|Homo sapiens dual specificity phosphatase 4 (DUSP4), transcript variant 1, mRNA [NM_001394]	1846	GO:0000165(MAPK cascade)|GO:0000188(inactivation of MAPK activity)|GO:0001706(endoderm formation)|GO:0002224(toll-like receptor signaling pathway)|GO:0002755(MyD88-dependent toll-like receptor signaling pathway)|GO:0002756(MyD88-independent toll-like receptor signaling pathway)|GO:0004725(protein tyrosine phosphatase activity)|GO:0005634(nucleus)|GO:0005654(nucleoplasm)|GO:0006470(protein dephosp…	10291.5	3447.25	10150.7	3459.2	1.55307	2.9344	All Detected	104.555
PLIN2	A_23_P134953	NM_001122	ref|Homo sapiens perilipin 2 (PLIN2), transcript variant 1, mRNA [NM_001122]	123	GO:0005576(extracellular region)|GO:0005634(nucleus)|GO:0005783(endoplasmic reticulum)|GO:0005811(lipid particle)|GO:0005829(cytosol)|GO:0005886(plasma membrane)|GO:0014070(response to organic cyclic compound)|GO:0015909(long-chain fatty acid transport)|GO:0019915(lipid storage)|GO:0042493(response to drug)|GO:0044255(cellular lipid metabolic process)|GO:0044281(small molecule metabolic process)	3597.73	516.574	3594.73	512.272	2.8109	7.01724	All Detected	48.1634
RALGDS	A_23_P135184	NM_001042368	ref|Homo sapiens ral guanine nucleotide dissociation stimulator (RALGDS), transcript variant 2, mRNA [NM_001042368]	5900	GO:0005083(small GTPase regulator activity)|GO:0005085(guanyl-nucleotide exchange factor activity)|GO:0005515(protein binding)|GO:0005634(nucleus)|GO:0005829(cytosol)|GO:0005903(brush border)|GO:0007265(Ras protein signal transduction)|GO:0043547(positive regulation of GTPase activity)|GO:0048011(nerve growth factor receptor signaling pathway)|GO:0050790(regulation of catalytic activity)|GO:00510…	770.38	239.799	771.411	238.787	1.69177	3.23054	All Detected	8.32225
PRSS3	A_23_P135257	NM_002771	ref|Homo sapiens protease, serine, 3 (PRSS3), transcript variant 2, mRNA [NM_002771]	5646	GO:0004252(serine-type endopeptidase activity)|GO:0005509(calcium ion binding)|GO:0005515(protein binding)|GO:0005576(extracellular region)|GO:0005615(extracellular space)|GO:0006508(proteolysis)|GO:0006766(vitamin metabolic process)|GO:0006767(water-soluble vitamin metabolic process)|GO:0007586(digestion)|GO:0008236(serine-type peptidase activity)|GO:0009235(cobalamin metabolic process)|GO:00316…	712.647	183.649	713.41	183.102	1.96209	3.89625	All Detected	8.28607
AHSP	A_23_P135486	NM_016633	ref|Homo sapiens alpha hemoglobin stabilizing protein (AHSP), mRNA [NM_016633]	51327	GO:0005833(hemoglobin complex)|GO:0006457(protein folding)|GO:0020027(hemoglobin metabolic process)|GO:0030097(hemopoiesis)|GO:0030492(hemoglobin binding)|GO:0050821(protein stabilization)|GO:0051082(unfolded protein binding)	267.724	30.9809	268.336	30.4771	3.13824	8.80452	All Detected	3.71655
EIF2AK3	A_23_P135857	NM_004836	ref|Homo sapiens eukaryotic translation initiation factor 2-alpha kinase 3 (EIF2AK3), mRNA [NM_004836]	9451	GO:0001501(skeletal system development)|GO:0001503(ossification)|GO:0001525(angiogenesis)|GO:0002063(chondrocyte development)|GO:0004672(protein kinase activity)|GO:0004674(protein serine/threonine kinase activity)|GO:0004694(eukaryotic translation initiation factor 2alpha kinase activity)|GO:0005515(protein binding)|GO:0005524(ATP binding)|GO:0005737(cytoplasm)|GO:0005783(endoplasmic reticulum)|…	156.006	73.5923	156.279	73.0689	1.0968	2.1388	All Detected	1.30017
TMEM68	A_23_P136172	NM_152417	ref|Homo sapiens transmembrane protein 68 (TMEM68), transcript variant 2, mRNA [NM_152417]	137695	GO:0008152(metabolic process)|GO:0016021(integral to membrane)|GO:0016746(transferase activity, transferring acyl groups)	1282.63	624.334	1287.23	617.718	1.05925	2.08385	All Detected	10.4611
KNTC1	A_23_P136817	NM_014708	ref|Homo sapiens kinetochore associated 1 (KNTC1), mRNA [NM_014708]	9735	GO:0000278(mitotic cell cycle)|GO:0000777(condensed chromosome kinetochore)|GO:0000922(spindle pole)|GO:0005515(protein binding)|GO:0005634(nucleus)|GO:0005737(cytoplasm)|GO:0005828(kinetochore microtubule)|GO:0005829(cytosol)|GO:0005886(plasma membrane)|GO:0006461(protein complex assembly)|GO:0007067(mitosis)|GO:0007093(mitotic cell cycle checkpoint)|GO:0007096(regulation of exit from mitosis)|G…	398.043	1019.76	400.21	1015.35	-1.34315	0.394158	All Detected	9.61164
ZBTB39	A_23_P13683	NM_014830	ref|Homo sapiens zinc finger and BTB domain containing 39 (ZBTB39), mRNA [NM_014830]	9880	GO:0003677(DNA binding)|GO:0005634(nucleus)|GO:0006351(transcription, DNA-dependent)|GO:0006355(regulation of transcription, DNA-dependent)|GO:0046872(metal ion binding)	206.905	102.057	208.101	101.741	1.03239	2.04541	All Detected	1.66188
APOOL	A_23_P136986	NM_198450	ref|Homo sapiens apolipoprotein O-like (APOOL), mRNA [NM_198450]	139322	GO:0005743(mitochondrial inner membrane)|GO:0016021(integral to membrane)	1782.72	852.57	1793.73	849.645	1.07803	2.11115	All Detected	14.7513
ZMYM3	A_23_P137073	NM_005096	ref|Homo sapiens zinc finger, MYM-type 3 (ZMYM3), transcript variant 2, mRNA [NM_005096]	9203	GO:0003677(DNA binding)|GO:0005634(nucleus)|GO:0007010(cytoskeleton organization)|GO:0007275(multicellular organismal development)|GO:0008270(zinc ion binding)|GO:0022604(regulation of cell morphogenesis)	215.242	480.134	216.354	477.052	-1.14075	0.453523	All Detected	4.07341
NAV3	A_23_P13740	NM_014903	ref|Homo sapiens neuron navigator 3 (NAV3), transcript variant 2, mRNA [NM_014903]	89795	GO:0005640(nuclear outer membrane)	298.208	81.5046	298.596	81.2886	1.87707	3.67328	All Detected	3.39542
NFE2	A_23_P13753	NM_006163	ref|Homo sapiens nuclear factor, erythroid 2 (NFE2), transcript variant 1, mRNA [NM_006163]	4778	GO:0003700(sequence-specific DNA binding transcription factor activity)|GO:0003713(transcription coactivator activity)|GO:0005634(nucleus)|GO:0005654(nucleoplasm)|GO:0005737(cytoplasm)|GO:0006337(nucleosome disassembly)|GO:0006351(transcription, DNA-dependent)|GO:0006357(regulation of transcription from RNA polymerase II promoter)|GO:0007267(cell-cell signaling)|GO:0007275(multicellular organisma…	81.6071	176.443	81.816	176.182	-1.10661	0.464384	All Detected	1.47447
FBXO28	A_23_P137578	NM_015176	ref|Homo sapiens F-box protein 28 (FBXO28), transcript variant 1, mRNA [NM_015176]	23219	-	1423.56	536.718	1431.06	529.692	1.43386	2.70169	All Detected	14.0839
CDK1	A_23_P138507	NM_001786	ref|Homo sapiens cyclin-dependent kinase 1 (CDK1), transcript variant 1, mRNA [NM_001786]	983	GO:0000082(G1/S transition of mitotic cell cycle)|GO:0000083(regulation of transcription involved in G1/S phase of mitotic cell cycle)|GO:0000086(G2/M transition of mitotic cell cycle)|GO:0000165(MAPK cascade)|GO:0000186(activation of MAPKK activity)|GO:0000187(activation of MAPK activity)|GO:0000226(microtubule cytoskeleton organization)|GO:0000278(mitotic cell cycle)|GO:0002224(toll-like recept…	2686.08	6452.05	2679.37	6431.45	-1.26325	0.416604	All Detected	58.6263
STX3	A_23_P139143	NM_004177	ref|Homo sapiens syntaxin 3 (STX3), transcript variant 1, mRNA [NM_004177]	6809	GO:0000149(SNARE binding)|GO:0005484(SNAP receptor activity)|GO:0005515(protein binding)|GO:0005773(vacuole)|GO:0005886(plasma membrane)|GO:0005911(cell-cell junction)|GO:0006886(intracellular protein transport)|GO:0008021(synaptic vesicle)|GO:0008284(positive regulation of cell proliferation)|GO:0016021(integral to membrane)|GO:0016324(apical plasma membrane)|GO:0030027(lamellipodium)|GO:0030425…	479.547	102.224	483.991	101.903	2.24779	4.74954	All Detected	5.97013
HPD	A_23_P139527	NM_002150	ref|Homo sapiens 4-hydroxyphenylpyruvate dioxygenase (HPD), transcript variant 1, mRNA [NM_002150]	3242	GO:0003868(4-hydroxyphenylpyruvate dioxygenase activity)|GO:0005829(cytosol)|GO:0006559(L-phenylalanine catabolic process)|GO:0006572(tyrosine catabolic process)|GO:0034641(cellular nitrogen compound metabolic process)|GO:0044281(small molecule metabolic process)|GO:0046872(metal ion binding)|GO:0055114(oxidation-reduction process)|GO:0070062(extracellular vesicular exosome)	25.5858	96.5612	25.9977	96.6489	-1.89437	0.268991	All Detected	1.10392
DUSP6	A_23_P139704	NM_001946	ref|Homo sapiens dual specificity phosphatase 6 (DUSP6), transcript variant 1, mRNA [NM_001946]	1848	GO:0000188(inactivation of MAPK activity)|GO:0002224(toll-like receptor signaling pathway)|GO:0002755(MyD88-dependent toll-like receptor signaling pathway)|GO:0002756(MyD88-independent toll-like receptor signaling pathway)|GO:0004725(protein tyrosine phosphatase activity)|GO:0005654(nucleoplasm)|GO:0005737(cytoplasm)|GO:0005829(cytosol)|GO:0009953(dorsal/ventral pattern formation)|GO:0014070(resp…	3814.66	883.639	3801.53	881.169	2.10909	4.31419	All Detected	45.6307
TNFRSF1A	A_23_P139722	NM_001065	ref|Homo sapiens tumor necrosis factor receptor superfamily, member 1A (TNFRSF1A), mRNA [NM_001065]	7132	GO:0000139(Golgi membrane)|GO:0001666(response to hypoxia)|GO:0002020(protease binding)|GO:0005031(tumor necrosis factor-activated receptor activity)|GO:0005515(protein binding)|GO:0005576(extracellular region)|GO:0005615(extracellular space)|GO:0005634(nucleus)|GO:0005739(mitochondrion)|GO:0005829(cytosol)|GO:0005886(plasma membrane)|GO:0005887(integral to plasma membrane)|GO:0006693(prostagland…	3475.96	7197.66	3465.46	7194.92	-1.05393	0.481654	All Detected	58.2727
PNP	A_23_P140256	NM_000270	ref|Homo sapiens purine nucleoside phosphorylase (PNP), mRNA [NM_000270]	4860	GO:0001882(nucleoside binding)|GO:0002060(purine base binding)|GO:0004731(purine-nucleoside phosphorylase activity)|GO:0005622(intracellular)|GO:0005737(cytoplasm)|GO:0005829(cytosol)|GO:0005856(cytoskeleton)|GO:0006139(nucleobase-containing compound metabolic process)|GO:0006144(purine base metabolic process)|GO:0006148(inosine catabolic process)|GO:0006195(purine nucleotide catabolic process)|G…	33743.1	15199.5	33890.1	15545.5	1.12436	2.18005	All Detected	286.634
SLC27A2	A_23_P140450	NM_003645	ref|Homo sapiens solute carrier family 27 (fatty acid transporter), member 2 (SLC27A2), transcript variant 1, mRNA [NM_003645]	11001	GO:0001561(fatty acid alpha-oxidation)|GO:0001676(long-chain fatty acid metabolic process)|GO:0004467(long-chain fatty acid-CoA ligase activity)|GO:0005102(receptor binding)|GO:0005524(ATP binding)|GO:0005739(mitochondrion)|GO:0005778(peroxisomal membrane)|GO:0005779(integral to peroxisomal membrane)|GO:0005788(endoplasmic reticulum lumen)|GO:0005789(endoplasmic reticulum membrane)|GO:0006635(fat…	1608.58	3707.64	1617.38	3706.9	-1.19656	0.436316	All Detected	32.6488
TMC7	A_23_P140928	NM_024847	ref|Homo sapiens transmembrane channel-like 7 (TMC7), transcript variant 1, mRNA [NM_024847]	79905	GO:0006811(ion transport)|GO:0016021(integral to membrane)	134.632	63.7817	135.085	63.2599	1.09451	2.1354	All Detected	1.12227
RCBTB2	A_23_P14105	NM_001268	ref|Homo sapiens regulator of chromosome condensation (RCC1) and BTB (POZ) domain containing protein 2 (RCBTB2), transcript variant 2, mRNA [NM_001268]	1102	GO:0005087(Ran guanyl-nucleotide exchange factor activity)|GO:0032853(positive regulation of Ran GTPase activity)	154.907	59.2564	155.254	58.6914	1.40341	2.64525	All Detected	1.50878
SRR	A_23_P141248	NM_021947	ref|Homo sapiens serine racemase (SRR), mRNA [NM_021947]	63826	GO:0000287(magnesium ion binding)|GO:0003941(L-serine ammonia-lyase activity)|GO:0005509(calcium ion binding)|GO:0005524(ATP binding)|GO:0005737(cytoplasm)|GO:0005886(plasma membrane)|GO:0006563(L-serine metabolic process)|GO:0007420(brain development)|GO:0007568(aging)|GO:0008721(D-serine ammonia-lyase activity)|GO:0009069(serine family amino acid metabolic process)|GO:0016594(glycine binding)|G…	59.4334	134.714	59.9927	134.315	-1.16277	0.446655	All Detected	1.16129
FZD2	A_23_P141362	NM_001466	ref|Homo sapiens frizzled class receptor 2 (FZD2), mRNA [NM_001466]	2535	GO:0003149(membranous septum morphogenesis)|GO:0003150(muscular septum morphogenesis)|GO:0003151(outflow tract morphogenesis)|GO:0004930(G-protein coupled receptor activity)|GO:0005737(cytoplasm)|GO:0005886(plasma membrane)|GO:0005925(focal adhesion)|GO:0007186(G-protein coupled receptor signaling pathway)|GO:0007267(cell-cell signaling)|GO:0007608(sensory perception of smell)|GO:0016021(integral…	2251	6336.13	2246.2	6320.62	-1.49258	0.355377	All Detected	63.6627
RDM1	A_23_P141447	NM_001034836	ref|Homo sapiens RAD52 motif containing 1 (RDM1), transcript variant 2, mRNA [NM_001034836]	201299	GO:0000166(nucleotide binding)|GO:0003677(DNA binding)|GO:0003723(RNA binding)|GO:0005730(nucleolus)|GO:0005737(cytoplasm)|GO:0006281(DNA repair)|GO:0006310(DNA recombination)|GO:0015030(Cajal body)|GO:0016605(PML body)	480.369	1266.3	484.637	1254.64	-1.37229	0.386276	All Detected	12.0313
TBX21	A_23_P141555	NM_013351	ref|Homo sapiens T-box 21 (TBX21), mRNA [NM_013351]	30009	GO:0003700(sequence-specific DNA binding transcription factor activity)|GO:0005634(nucleus)|GO:0006351(transcription, DNA-dependent)|GO:0006355(regulation of transcription, DNA-dependent)|GO:0007275(multicellular organismal development)|GO:0009615(response to virus)|GO:0030217(T cell differentiation)|GO:0043025(neuronal cell body)|GO:0044212(transcription regulatory region DNA binding)|GO:0045893…	191.212	12.2687	191.58	11.8408	4.01611	16.1796	1 Dectected, 1 not Dectected	2.80843
RND3	A_23_P142849	NM_005168	ref|Homo sapiens Rho family GTPase 3 (RND3), transcript variant 2, mRNA [NM_005168]	390	GO:0000139(Golgi membrane)|GO:0003924(GTPase activity)|GO:0005515(protein binding)|GO:0005525(GTP binding)|GO:0005925(focal adhesion)|GO:0007155(cell adhesion)|GO:0007264(small GTPase mediated signal transduction)|GO:0008152(metabolic process)|GO:0030036(actin cytoskeleton organization)|GO:0070062(extracellular vesicular exosome)	8165.04	1257.37	8137	1246.44	2.70669	6.52822	All Detected	107.665
ATOH8	A_23_P142878	NM_032827	ref|Homo sapiens atonal homolog 8 (Drosophila) (ATOH8), mRNA [NM_032827]	84913	GO:0003677(DNA binding)|GO:0005634(nucleus)|GO:0006351(transcription, DNA-dependent)|GO:0006355(regulation of transcription, DNA-dependent)|GO:0007399(nervous system development)|GO:0030154(cell differentiation)|GO:0046983(protein dimerization activity)	183.789	478.127	184.388	475.098	-1.36549	0.388104	All Detected	4.54236
ARID5A	A_23_P143016	NM_212481	ref|Homo sapiens AT rich interactive domain 5A (MRF1-like) (ARID5A), mRNA [NM_212481]	10865	GO:0002062(chondrocyte differentiation)|GO:0003677(DNA binding)|GO:0003682(chromatin binding)|GO:0005515(protein binding)|GO:0005634(nucleus)|GO:0005654(nucleoplasm)|GO:0005667(transcription factor complex)|GO:0005730(nucleolus)|GO:0006351(transcription, DNA-dependent)|GO:0006357(regulation of transcription from RNA polymerase II promoter)|GO:0008134(transcription factor binding)|GO:0035066(posit…	536.045	104.102	542.924	103.874	2.38592	5.22676	All Detected	6.86016
LINC00341	A_23_P14302	NR_026779	ref|Homo sapiens long intergenic non-protein coding RNA 341 (LINC00341), long non-coding RNA [NR_026779]	79686	-	463.492	220.029	466.819	219.114	1.09118	2.13049	All Detected	3.87039
KIAA0391	A_23_P14340	NM_014672	ref|Homo sapiens KIAA0391 (KIAA0391), transcript variant 1, mRNA [NM_014672]	9692	GO:0005739(mitochondrion)|GO:0008033(tRNA processing)	575.456	1169.66	580.757	1164.74	-1.004	0.498614	All Detected	9.12477
TIPARP	A_23_P143845	NM_015508	ref|Homo sapiens TCDD-inducible poly(ADP-ribose) polymerase (TIPARP), transcript variant 2, mRNA [NM_015508]	25976	GO:0001570(vasculogenesis)|GO:0001822(kidney development)|GO:0003950(NAD+ ADP-ribosyltransferase activity)|GO:0005634(nucleus)|GO:0006471(protein ADP-ribosylation)|GO:0006807(nitrogen compound metabolic process)|GO:0008209(androgen metabolic process)|GO:0008210(estrogen metabolic process)|GO:0008585(female gonad development)|GO:0009791(post-embryonic development)|GO:0010629(negative regulation of…	4087.03	1329.55	4048.08	1323.07	1.61334	3.0596	All Detected	42.5782
SSUH2	A_23_P144005	NM_015931	ref|Homo sapiens ssu-2 homolog (C. elegans) (SSUH2), transcript variant 3, mRNA [NM_015931]	51066	GO:0005737(cytoplasm)	348.141	146.021	350.084	145.9	1.26273	2.39949	All Detected	3.19039
COL7A1	A_23_P144071	NM_000094	ref|Homo sapiens collagen, type VII, alpha 1 (COL7A1), mRNA [NM_000094]	1294	GO:0004867(serine-type endopeptidase inhibitor activity)|GO:0005515(protein binding)|GO:0005576(extracellular region)|GO:0005590(collagen type VII)|GO:0005604(basement membrane)|GO:0005615(extracellular space)|GO:0005788(endoplasmic reticulum lumen)|GO:0007155(cell adhesion)|GO:0008544(epidermis development)|GO:0010951(negative regulation of endopeptidase activity)|GO:0022617(extracellular matrix…	1607.27	528.353	1615.71	522.138	1.62967	3.09442	All Detected	17.0871
DZIP3	A_23_P144165	NM_014648	ref|Homo sapiens DAZ interacting zinc finger protein 3 (DZIP3), mRNA [NM_014648]	9666	GO:0000209(protein polyubiquitination)|GO:0003723(RNA binding)|GO:0004842(ubiquitin-protein ligase activity)|GO:0005515(protein binding)|GO:0005737(cytoplasm)|GO:0008270(zinc ion binding)|GO:0016874(ligase activity)|GO:0019902(phosphatase binding)|GO:0031593(polyubiquitin binding)	344.597	767.738	346.836	767.155	-1.14526	0.452107	All Detected	6.56747
ANKRD32	A_23_P144684	NM_032290	ref|Homo sapiens ankyrin repeat domain 32 (ANKRD32), mRNA [NM_032290]	84250	GO:0005634(nucleus)|GO:0005813(centrosome)	544.842	1202.41	551.645	1195.89	-1.11628	0.461283	All Detected	10.0664
GFPT2	A_23_P144916	NM_005110	ref|Homo sapiens glutamine-fructose-6-phosphate transaminase 2 (GFPT2), mRNA [NM_005110]	9945	GO:0004360(glutamine-fructose-6-phosphate transaminase (isomerizing) activity)|GO:0005829(cytosol)|GO:0006002(fructose 6-phosphate metabolic process)|GO:0006048(UDP-N-acetylglucosamine biosynthetic process)|GO:0006112(energy reserve metabolic process)|GO:0006488(dolichol-linked oligosaccharide biosynthetic process)|GO:0006541(glutamine metabolic process)|GO:0016051(carbohydrate biosynthetic proce…	4047.97	1659.62	4018.91	1650.57	1.28384	2.43486	All Detected	37.0054
VCAN	A_23_P144959	NM_004385	ref|Homo sapiens versican (VCAN), transcript variant 1, mRNA [NM_004385]	1462	GO:0001501(skeletal system development)|GO:0001649(osteoblast differentiation)|GO:0005201(extracellular matrix structural constituent)|GO:0005509(calcium ion binding)|GO:0005515(protein binding)|GO:0005539(glycosaminoglycan binding)|GO:0005540(hyaluronic acid binding)|GO:0005576(extracellular region)|GO:0005578(proteinaceous extracellular matrix)|GO:0005615(extracellular space)|GO:0005796(Golgi l…	182.181	371.045	182.596	369.416	-1.01659	0.494283	All Detected	2.91906
ADRB2	A_23_P145024	NM_000024	ref|Homo sapiens adrenoceptor beta 2, surface (ADRB2), mRNA [NM_000024]	154	GO:0002024(diet induced thermogenesis)|GO:0002025(vasodilation by norepinephrine-epinephrine involved in regulation of systemic arterial blood pressure)|GO:0002028(regulation of sodium ion transport)|GO:0002032(desensitization of G-protein coupled receptor protein signaling pathway by arrestin)|GO:0004941(beta2-adrenergic receptor activity)|GO:0005515(protein binding)|GO:0005634(nucleus)|GO:00057…	509.07	65.2861	514.075	64.8842	2.98604	7.92297	All Detected	7.01861
BAK1	A_23_P145357	NM_001188	ref|Homo sapiens BCL2-antagonist/killer 1 (BAK1), mRNA [NM_001188]	578	GO:0001782(B cell homeostasis)|GO:0001783(B cell apoptotic process)|GO:0001836(release of cytochrome c from mitochondria)|GO:0001974(blood vessel remodeling)|GO:0002262(myeloid cell homeostasis)|GO:0002352(B cell negative selection)|GO:0005515(protein binding)|GO:0005739(mitochondrion)|GO:0005741(mitochondrial outer membrane)|GO:0005783(endoplasmic reticulum)|GO:0005829(cytosol)|GO:0006915(apopto…	3038.17	999.14	3026.67	994.613	1.60552	3.04306	All Detected	31.7508
MLIP	A_23_P145555	NM_138569	ref|Homo sapiens muscular LMNA-interacting protein (MLIP), transcript variant 3, mRNA [NM_138569]	90523	GO:0000122(negative regulation of transcription from RNA polymerase II promoter)|GO:0001191(RNA polymerase II transcription factor binding transcription factor activity involved in negative regulation of transcription)|GO:0005635(nuclear envelope)|GO:0010614(negative regulation of cardiac muscle hypertrophy)|GO:0016605(PML body)|GO:0031981(nuclear lumen)	258.57	10.2434	259.305	9.75392	4.73253	26.5848	1 Dectected, 1 not Dectected	3.89924
UBE2H	A_23_P145584	NM_003344	ref|Homo sapiens ubiquitin-conjugating enzyme E2H (UBE2H), transcript variant 1, mRNA [NM_003344]	7328	GO:0004842(ubiquitin-protein ligase activity)|GO:0005515(protein binding)|GO:0005524(ATP binding)|GO:0005737(cytoplasm)|GO:0006511(ubiquitin-dependent protein catabolic process)|GO:0016874(ligase activity)|GO:0019787(small conjugating protein ligase activity)|GO:0031625(ubiquitin protein ligase binding)|GO:0070936(protein K48-linked ubiquitination)|GO:0070979(protein K11-linked ubiquitination)	1439.53	497.797	1447.65	493.742	1.55189	2.932	All Detected	14.9049
CBLL1	A_23_P146004	NM_024814	ref|Homo sapiens Cbl proto-oncogene-like 1, E3 ubiquitin protein ligase (CBLL1), transcript variant 1, mRNA [NM_024814]	79872	GO:0000151(ubiquitin ligase complex)|GO:0004842(ubiquitin-protein ligase activity)|GO:0005515(protein binding)|GO:0007162(negative regulation of cell adhesion)|GO:0008270(zinc ion binding)|GO:0016337(cell-cell adhesion)|GO:0016567(protein ubiquitination)|GO:0016874(ligase activity)|GO:0030335(positive regulation of cell migration)|GO:0042802(identical protein binding)|GO:0045807(positive regulati…	781.141	374.883	781.889	373.676	1.06517	2.09242	All Detected	6.37833
ZNF395	A_23_P146077	NM_018660	ref|Homo sapiens zinc finger protein 395 (ZNF395), mRNA [NM_018660]	55893	GO:0000978(RNA polymerase II core promoter proximal region sequence-specific DNA binding)|GO:0003677(DNA binding)|GO:0005634(nucleus)|GO:0005737(cytoplasm)|GO:0006351(transcription, DNA-dependent)|GO:0006355(regulation of transcription, DNA-dependent)|GO:0046872(metal ion binding)	6410.86	3103.67	6431.45	3110.32	1.04808	2.06778	All Detected	51.8927
BAG1	A_23_P146654	NM_004323	ref|Homo sapiens BCL2-associated athanogene (BAG1), transcript variant 1, mRNA [NM_004323]	573	GO:0005057(receptor signaling protein activity)|GO:0005515(protein binding)|GO:0005634(nucleus)|GO:0005737(cytoplasm)|GO:0006915(apoptotic process)|GO:0007166(cell surface receptor signaling pathway)|GO:0035556(intracellular signal transduction)|GO:0043066(negative regulation of apoptotic process)|GO:0051087(chaperone binding)|GO:0070389(chaperone cofactor-dependent protein refolding)	19741.9	7886.29	19407.2	7873.25	1.30156	2.46496	All Detected	180.218
IGDCC4	A_23_P14673	NM_020962	ref|Homo sapiens immunoglobulin superfamily, DCC subclass, member 4 (IGDCC4), mRNA [NM_020962]	57722	GO:0005886(plasma membrane)|GO:0016021(integral to membrane)	253.471	123.263	253.775	123.305	1.04132	2.05811	All Detected	2.0386
RAB33A	A_23_P147025	NM_004794	ref|Homo sapiens RAB33A, member RAS oncogene family (RAB33A), mRNA [NM_004794]	9363	GO:0003924(GTPase activity)|GO:0005515(protein binding)|GO:0005525(GTP binding)|GO:0005794(Golgi apparatus)|GO:0005886(plasma membrane)|GO:0006886(intracellular protein transport)|GO:0008152(metabolic process)|GO:0019003(GDP binding)|GO:0019882(antigen processing and presentation)|GO:0032482(Rab protein signal transduction)|GO:2000785(regulation of autophagic vacuole assembly)	456.11	131.292	460.135	131.038	1.81207	3.51147	All Detected	5.14214
TOR4A	A_23_P147109	NM_017723	ref|Homo sapiens torsin family 4, member A (TOR4A), mRNA [NM_017723]	54863	GO:0005524(ATP binding)|GO:0016021(integral to membrane)|GO:0051085(chaperone mediated protein folding requiring cofactor)	4758.01	1963.55	4754.49	1963.95	1.27553	2.42088	All Detected	43.6021
UPP1	A_23_P147805	NM_001287428	ref|Homo sapiens uridine phosphorylase 1 (UPP1), transcript variant 4, mRNA [NM_001287428]	7378	GO:0004850(uridine phosphorylase activity)|GO:0005829(cytosol)|GO:0006139(nucleobase-containing compound metabolic process)|GO:0006206(pyrimidine base metabolic process)|GO:0009166(nucleotide catabolic process)|GO:0042149(cellular response to glucose starvation)|GO:0043097(pyrimidine nucleoside salvage)|GO:0044206(UMP salvage)|GO:0044281(small molecule metabolic process)|GO:0046108(uridine metabo…	4237.31	1093.45	4193.63	1087.75	1.94686	3.85534	All Detected	48.5295
RAP2C	A_23_P147826	NM_021183	ref|Homo sapiens RAP2C, member of RAS oncogene family (RAP2C), transcript variant 2, mRNA [NM_021183]	57826	GO:0003713(transcription coactivator activity)|GO:0005525(GTP binding)|GO:0005737(cytoplasm)|GO:0005829(cytosol)|GO:0005886(plasma membrane)|GO:0005923(tight junction)|GO:0006184(GTP catabolic process)|GO:0019003(GDP binding)|GO:0030033(microvillus assembly)|GO:0030336(negative regulation of cell migration)|GO:0031954(positive regulation of protein autophosphorylation)|GO:0032486(Rap protein sign…	422.15	163.073	425.532	162.8	1.38617	2.61384	All Detected	4.1052
KIF4A	A_23_P148475	NM_012310	ref|Homo sapiens kinesin family member 4A (KIF4A), mRNA [NM_012310]	24137	GO:0000281(cytokinesis after mitosis)|GO:0003677(DNA binding)|GO:0003777(microtubule motor activity)|GO:0005515(protein binding)|GO:0005524(ATP binding)|GO:0005654(nucleoplasm)|GO:0005694(chromosome)|GO:0005737(cytoplasm)|GO:0005829(cytosol)|GO:0005871(kinesin complex)|GO:0005876(spindle microtubule)|GO:0006996(organelle organization)|GO:0007018(microtubule-based movement)|GO:0007411(axon guidanc…	687.107	1864.2	689.968	1851.41	-1.42402	0.372672	All Detected	18.1475
RLIM	A_23_P148484	NM_016120	ref|Homo sapiens ring finger protein, LIM domain interacting (RLIM), transcript variant 1, mRNA [NM_016120]	51132	GO:0000122(negative regulation of transcription from RNA polymerase II promoter)|GO:0003714(transcription corepressor activity)|GO:0004842(ubiquitin-protein ligase activity)|GO:0005634(nucleus)|GO:0005654(nucleoplasm)|GO:0005737(cytoplasm)|GO:0006351(transcription, DNA-dependent)|GO:0006511(ubiquitin-dependent protein catabolic process)|GO:0008270(zinc ion binding)|GO:0016567(protein ubiquitinati…	1629.67	604.599	1636.92	598.229	1.45222	2.73628	All Detected	16.2296
CDC7	A_23_P148807	NM_003503	ref|Homo sapiens cell division cycle 7 (CDC7), transcript variant 1, mRNA [NM_003503]	8317	GO:0000082(G1/S transition of mitotic cell cycle)|GO:0000278(mitotic cell cycle)|GO:0000727(double-strand break repair via break-induced replication)|GO:0004672(protein kinase activity)|GO:0004674(protein serine/threonine kinase activity)|GO:0005515(protein binding)|GO:0005524(ATP binding)|GO:0005634(nucleus)|GO:0005654(nucleoplasm)|GO:0005737(cytoplasm)|GO:0006260(DNA replication)|GO:0006270(DNA…	364.794	953.456	366.736	947.807	-1.36985	0.386931	All Detected	9.07924
IGFALS	A_23_P14892	NM_004970	ref|Homo sapiens insulin-like growth factor binding protein, acid labile subunit (IGFALS), transcript variant 2, mRNA [NM_004970]	3483	GO:0005520(insulin-like growth factor binding)|GO:0005576(extracellular region)|GO:0005615(extracellular space)|GO:0005654(nucleoplasm)|GO:0007155(cell adhesion)|GO:0007165(signal transduction)|GO:0044267(cellular protein metabolic process)|GO:0070062(extracellular vesicular exosome)	134.757	29.4081	135.258	28.8962	2.22677	4.68084	All Detected	1.66191
DARS2	A_23_P148984	NM_018122	ref|Homo sapiens aspartyl-tRNA synthetase 2, mitochondrial (DARS2), mRNA [NM_018122]	55157	GO:0000049(tRNA binding)|GO:0004815(aspartate-tRNA ligase activity)|GO:0005515(protein binding)|GO:0005524(ATP binding)|GO:0005634(nucleus)|GO:0005654(nucleoplasm)|GO:0005739(mitochondrion)|GO:0005759(mitochondrial matrix)|GO:0006418(tRNA aminoacylation for protein translation)|GO:0010467(gene expression)|GO:0042803(protein homodimerization activity)|GO:0043039(tRNA aminoacylation)|GO:0050560(asp…	596.549	1472.64	602.938	1462.11	-1.27797	0.412376	All Detected	13.4245
LINC00115	A_23_P149050	NR_024321	ref|Homo sapiens long intergenic non-protein coding RNA 115 (LINC00115), long non-coding RNA [NR_024321]	79854	-	193.652	70.7009	194.129	70.2083	1.46731	2.76505	All Detected	1.93627
DIRAS3	A_23_P149121	NM_004675	ref|Homo sapiens DIRAS family, GTP-binding RAS-like 3 (DIRAS3), mRNA [NM_004675]	9077	GO:0000079(regulation of cyclin-dependent protein kinase activity)|GO:0003924(GTPase activity)|GO:0005515(protein binding)|GO:0005525(GTP binding)|GO:0005886(plasma membrane)|GO:0006184(GTP catabolic process)|GO:0006349(regulation of gene expression by genetic imprinting)|GO:0007264(small GTPase mediated signal transduction)	58.4598	136.057	59.0032	135.562	-1.20009	0.435248	All Detected	1.19624
CDC20	A_23_P149200	NM_001255	ref|Homo sapiens cell division cycle 20 (CDC20), mRNA [NM_001255]	991	GO:0000278(mitotic cell cycle)|GO:0000922(spindle pole)|GO:0005515(protein binding)|GO:0005634(nucleus)|GO:0005654(nucleoplasm)|GO:0005680(anaphase-promoting complex)|GO:0005737(cytoplasm)|GO:0005813(centrosome)|GO:0005819(spindle)|GO:0005829(cytosol)|GO:0007049(cell cycle)|GO:0007067(mitosis)|GO:0007094(mitotic cell cycle spindle assembly checkpoint)|GO:0008022(protein C-terminus binding)|GO:000…	1122.37	2806	1128.39	2818.89	-1.32087	0.400295	All Detected	26.4141
EPHA2	A_23_P149281	NM_004431	ref|Homo sapiens EPH receptor A2 (EPHA2), mRNA [NM_004431]	1969	GO:0001501(skeletal system development)|GO:0001525(angiogenesis)|GO:0001570(vasculogenesis)|GO:0001649(osteoblast differentiation)|GO:0004714(transmembrane receptor protein tyrosine kinase activity)|GO:0005003(ephrin receptor activity)|GO:0005515(protein binding)|GO:0005524(ATP binding)|GO:0005886(plasma membrane)|GO:0005887(integral to plasma membrane)|GO:0005925(focal adhesion)|GO:0007155(cell …	2339.09	379.221	2330.17	377.709	2.62509	6.16923	All Detected	30.5073
PLEKHG5	A_23_P149626	NM_198681	ref|Homo sapiens pleckstrin homology domain containing, family G (with RhoGef domain) member 5 (PLEKHG5), transcript variant 2, mRNA [NM_198681]	57449	GO:0004871(signal transducer activity)|GO:0005089(Rho guanyl-nucleotide exchange factor activity)|GO:0005737(cytoplasm)|GO:0005829(cytosol)|GO:0005886(plasma membrane)|GO:0005911(cell-cell junction)|GO:0007264(small GTPase mediated signal transduction)|GO:0030027(lamellipodium)|GO:0030139(endocytic vesicle)|GO:0032321(positive regulation of Rho GTPase activity)|GO:0035767(endothelial cell chemota…	380.424	153.04	382.012	152.757	1.32238	2.50078	All Detected	3.58211
CSGALNACT2	A_23_P149892	NM_018590	ref|Homo sapiens chondroitin sulfate N-acetylgalactosaminyltransferase 2 (CSGALNACT2), mRNA [NM_018590]	55454	GO:0000139(Golgi membrane)|GO:0005975(carbohydrate metabolic process)|GO:0008376(acetylgalactosaminyltransferase activity)|GO:0009405(pathogenesis)|GO:0016020(membrane)|GO:0030166(proteoglycan biosynthetic process)|GO:0030173(integral to Golgi membrane)|GO:0030203(glycosaminoglycan metabolic process)|GO:0030204(chondroitin sulfate metabolic process)|GO:0030206(chondroitin sulfate biosynthetic pro…	1836.52	232.716	1849.37	231.459	2.99821	7.99006	All Detected	25.2799
DUSP5	A_23_P150018	NM_004419	ref|Homo sapiens dual specificity phosphatase 5 (DUSP5), mRNA [NM_004419]	1847	GO:0000188(inactivation of MAPK activity)|GO:0001706(endoderm formation)|GO:0004725(protein tyrosine phosphatase activity)|GO:0005515(protein binding)|GO:0005634(nucleus)|GO:0006470(protein dephosphorylation)|GO:0008138(protein tyrosine/serine/threonine phosphatase activity)|GO:0017017(MAP kinase tyrosine/serine/threonine phosphatase activity)|GO:0035335(peptidyl-tyrosine dephosphorylation)	6755.95	342.929	6767.97	340.612	4.31252	19.87	All Detected	100.427
ACTA2	A_23_P150053	NM_001613	ref|Homo sapiens actin, alpha 2, smooth muscle, aorta (ACTA2), transcript variant 2, mRNA [NM_001613]	59	GO:0005524(ATP binding)|GO:0005615(extracellular space)|GO:0005737(cytoplasm)|GO:0005829(cytosol)|GO:0006936(muscle contraction)|GO:0008217(regulation of blood pressure)|GO:0009615(response to virus)|GO:0014829(vascular smooth muscle contraction)|GO:0015629(actin cytoskeleton)|GO:0019901(protein kinase binding)|GO:0030485(smooth muscle contractile fiber)|GO:0043234(protein complex)|GO:0070062(ext…	2884.93	987.694	2874.59	984.127	1.54644	2.92095	All Detected	29.5385
C11orf68	A_23_P150238	NM_031450	ref|Homo sapiens chromosome 11 open reading frame 68 (C11orf68), transcript variant 2, mRNA [NM_031450]	83638	-	3070.77	1165.91	3057.32	1160.56	1.39745	2.63435	All Detected	29.6369
SLN	A_23_P150343	NM_003063	ref|Homo sapiens sarcolipin (SLN), mRNA [NM_003063]	6588	GO:0004857(enzyme inhibitor activity)|GO:0006816(calcium ion transport)|GO:0016021(integral to membrane)|GO:0016529(sarcoplasmic reticulum)|GO:0033017(sarcoplasmic reticulum membrane)|GO:0043086(negative regulation of catalytic activity)|GO:0043242(negative regulation of protein complex disassembly)|GO:0051117(ATPase binding)|GO:0051924(regulation of calcium ion transport)|GO:0070296(sarcoplasmic…	142.751	16.394	143.057	15.9317	3.16662	8.97941	1 Dectected, 1 not Dectected	1.98634
IGF2	A_23_P150609	NM_000612	ref|Homo sapiens insulin-like growth factor 2 (IGF2), transcript variant 1, mRNA [NM_000612]	3481	GO:0001501(skeletal system development)|GO:0001649(osteoblast differentiation)|GO:0001934(positive regulation of protein phosphorylation)|GO:0002576(platelet degranulation)|GO:0005158(insulin receptor binding)|GO:0005159(insulin-like growth factor receptor binding)|GO:0005179(hormone activity)|GO:0005515(protein binding)|GO:0005576(extracellular region)|GO:0005615(extracellular space)|GO:0005886(…	793.371	351.271	794.504	349.137	1.18626	2.27562	All Detected	6.95886
SUOX	A_23_P150857	NM_000456	ref|Homo sapiens sulfite oxidase (SUOX), transcript variant 1, mRNA [NM_000456]	6821	GO:0000096(sulfur amino acid metabolic process)|GO:0000098(sulfur amino acid catabolic process)|GO:0005758(mitochondrial intermembrane space)|GO:0005759(mitochondrial matrix)|GO:0008482(sulfite oxidase activity)|GO:0009055(electron carrier activity)|GO:0020037(heme binding)|GO:0030151(molybdenum ion binding)|GO:0034641(cellular nitrogen compound metabolic process)|GO:0043546(molybdopterin cofacto…	107.313	245.52	107.581	245.109	-1.188	0.43891	All Detected	2.14888
VPS37B	A_23_P150876	NM_024667	ref|Homo sapiens vacuolar protein sorting 37 homolog B (S. cerevisiae) (VPS37B), mRNA [NM_024667]	79720	GO:0000813(ESCRT I complex)|GO:0005515(protein binding)|GO:0010008(endosome membrane)|GO:0015031(protein transport)|GO:0016032(viral reproduction)|GO:0016197(endosomal transport)|GO:0019058(viral infectious cycle)|GO:0019068(virion assembly)|GO:0019082(viral protein processing)|GO:0030496(midbody)|GO:0031902(late endosome membrane)|GO:0048306(calcium-dependent protein binding)|GO:0061024(membrane…	5533.24	1133.25	5530.84	1127.45	2.29444	4.90563	All Detected	68.803
TROAP	A_23_P150935	NM_005480	ref|Homo sapiens trophinin associated protein (TROAP), transcript variant 1, mRNA [NM_005480]	10024	GO:0005515(protein binding)|GO:0005737(cytoplasm)|GO:0007155(cell adhesion)	2400.19	5305.08	2386.77	5325.07	-1.15774	0.448215	All Detected	45.9109
FAM90A1	A_23_P151059	NM_018088	ref|Homo sapiens family with sequence similarity 90, member A1 (FAM90A1), mRNA [NM_018088]	55138	GO:0003676(nucleic acid binding)|GO:0008270(zinc ion binding)	424.267	51.5246	427.743	50.9164	3.07054	8.40088	All Detected	5.88791
CSRNP2	A_23_P151209	NM_030809	ref|Homo sapiens cysteine-serine-rich nuclear protein 2 (CSRNP2), transcript variant 1, mRNA [NM_030809]	81566	GO:0001228(RNA polymerase II transcription regulatory region sequence-specific DNA binding transcription factor activity involved in positive regulation of transcription)|GO:0003700(sequence-specific DNA binding transcription factor activity)|GO:0005515(protein binding)|GO:0005634(nucleus)|GO:0006351(transcription, DNA-dependent)|GO:0006915(apoptotic process)|GO:0010923(negative regulation of pho…	1440.72	676.345	1448.27	672.912	1.10584	2.15225	All Detected	12.115
UBFD1	A_23_P15123	NM_019116	ref|Homo sapiens ubiquitin family domain containing 1 (UBFD1), mRNA [NM_019116]	56061	-	6439.05	1640.35	6451.97	1634.32	1.98105	3.9478	All Detected	75.2757
CKAP2	A_23_P151405	NM_018204	ref|Homo sapiens cytoskeleton associated protein 2 (CKAP2), transcript variant 1, mRNA [NM_018204]	26586	GO:0000281(cytokinesis after mitosis)|GO:0000922(spindle pole)|GO:0005737(cytoplasm)|GO:0005813(centrosome)|GO:0005881(cytoplasmic microtubule)|GO:0006915(apoptotic process)|GO:0007026(negative regulation of microtubule depolymerization)|GO:0015630(microtubule cytoskeleton)|GO:0045944(positive regulation of transcription from RNA polymerase II promoter)	619.322	1600.94	626.041	1590.94	-1.34555	0.393505	All Detected	15.0765
PLEK2	A_23_P151506	NM_016445	ref|Homo sapiens pleckstrin 2 (PLEK2), mRNA [NM_016445]	26499	GO:0005737(cytoplasm)|GO:0005856(cytoskeleton)|GO:0030036(actin cytoskeleton organization)|GO:0031258(lamellipodium membrane)|GO:0035556(intracellular signal transduction)	1781.18	442.896	1790.71	440.135	2.02452	4.06856	All Detected	21.1028
MAX	A_23_P151662	NM_197957	ref|Homo sapiens MYC associated factor X (MAX), transcript variant 6, mRNA [NM_197957]	4149	GO:0003700(sequence-specific DNA binding transcription factor activity)|GO:0003712(transcription cofactor activity)|GO:0003713(transcription coactivator activity)|GO:0005515(protein binding)|GO:0005634(nucleus)|GO:0005654(nucleoplasm)|GO:0005737(cytoplasm)|GO:0006355(regulation of transcription, DNA-dependent)|GO:0006366(transcription from RNA polymerase II promoter)|GO:0006461(protein complex as…	428.728	190.282	431.985	189.8	1.1865	2.27601	All Detected	3.78415
FEM1B	A_23_P151970	NM_015322	ref|Homo sapiens fem-1 homolog b (C. elegans) (FEM1B), mRNA [NM_015322]	10116	GO:0004842(ubiquitin-protein ligase activity)|GO:0005123(death receptor binding)|GO:0005515(protein binding)|GO:0005634(nucleus)|GO:0005654(nucleoplasm)|GO:0005737(cytoplasm)|GO:0006915(apoptotic process)|GO:0016567(protein ubiquitination)|GO:0051438(regulation of ubiquitin-protein ligase activity)|GO:0060442(branching involved in prostate gland morphogenesis)|GO:0060743(epithelial cell maturatio…	897.992	200.385	902.144	199.781	2.17494	4.51566	All Detected	10.9744
RHCG	A_23_P151975	NM_016321	ref|Homo sapiens Rh family, C glycoprotein (RHCG), transcript variant 1, mRNA [NM_016321]	51458	GO:0005886(plasma membrane)|GO:0005887(integral to plasma membrane)|GO:0006873(cellular ion homeostasis)|GO:0006885(regulation of pH)|GO:0008519(ammonium transmembrane transporter activity)|GO:0015696(ammonium transport)|GO:0015837(amine transport)|GO:0016323(basolateral plasma membrane)|GO:0016324(apical plasma membrane)|GO:0030506(ankyrin binding)|GO:0030855(epithelial cell differentiation)|GO:…	554.559	200.763	560.799	200.105	1.48673	2.80253	All Detected	5.63585
BCL2A1	A_23_P152002	NM_004049	ref|Homo sapiens BCL2-related protein A1 (BCL2A1), transcript variant 1, mRNA [NM_004049]	597	GO:0005515(protein binding)|GO:0005741(mitochondrial outer membrane)|GO:0008630(DNA damage response, signal transduction resulting in induction of apoptosis)|GO:0042803(protein homodimerization activity)|GO:0043066(negative regulation of apoptotic process)|GO:0046982(protein heterodimerization activity)|GO:0051400(BH domain binding)|GO:0097192(extrinsic apoptotic signaling pathway in absence of l…	2448.82	57.3177	2429.52	56.7861	5.41899	42.7837	All Detected	37.0739
TUBGCP5	A_23_P152038	NM_052903	ref|Homo sapiens tubulin, gamma complex associated protein 5 (TUBGCP5), transcript variant 1, mRNA [NM_052903]	114791	GO:0000086(G2/M transition of mitotic cell cycle)|GO:0000278(mitotic cell cycle)|GO:0000922(spindle pole)|GO:0005654(nucleoplasm)|GO:0005737(cytoplasm)|GO:0005813(centrosome)|GO:0005829(cytosol)|GO:0005874(microtubule)|GO:0007020(microtubule nucleation)|GO:0008017(microtubule binding)|GO:0008274(gamma-tubulin ring complex)	90.2598	190.195	90.1315	189.746	-1.07397	0.47501	All Detected	1.55648
RHOD	A_23_P1523	NM_014578	ref|Homo sapiens ras homolog family member D (RHOD), transcript variant 1, mRNA [NM_014578]	29984	GO:0003924(GTPase activity)|GO:0005525(GTP binding)|GO:0005769(early endosome)|GO:0005829(cytosol)|GO:0005886(plasma membrane)|GO:0006605(protein targeting)|GO:0007264(small GTPase mediated signal transduction)|GO:0007266(Rho protein signal transduction)|GO:0008152(metabolic process)|GO:0019901(protein kinase binding)|GO:0030032(lamellipodium assembly)|GO:0030335(positive regulation of cell migra…	556.984	234.815	563.297	233.439	1.27085	2.41304	All Detected	5.15403
PLEKHM1	A_23_P152727	NM_014798	ref|Homo sapiens pleckstrin homology domain containing, family M (with RUN domain) member 1 (PLEKHM1), transcript variant 1, mRNA [NM_014798]	9842	GO:0005737(cytoplasm)|GO:0035556(intracellular signal transduction)|GO:0046872(metal ion binding)	9526.75	2382.66	9401.64	2399.18	1.97037	3.91869	All Detected	109.413
SLC16A6	A_23_P152791	NM_004694	ref|Homo sapiens solute carrier family 16, member 6 (SLC16A6), transcript variant 2, mRNA [NM_004694]	9120	GO:0005887(integral to plasma membrane)|GO:0008028(monocarboxylic acid transmembrane transporter activity)|GO:0015293(symporter activity)|GO:0015718(monocarboxylic acid transport)|GO:0016020(membrane)|GO:0016021(integral to membrane)|GO:0034220(ion transmembrane transport)	137.704	47.8221	137.995	47.2683	1.54567	2.9194	All Detected	1.4176
MADCAM1	A_23_P153616	NM_130760	ref|Homo sapiens mucosal vascular addressin cell adhesion molecule 1 (MADCAM1), transcript variant 1, mRNA [NM_130760]	8174	GO:0002687(positive regulation of leukocyte migration)|GO:0005886(plasma membrane)|GO:0006955(immune response)|GO:0007155(cell adhesion)|GO:0007160(cell-matrix adhesion)|GO:0007165(signal transduction)|GO:0007229(integrin-mediated signaling pathway)|GO:0007568(aging)|GO:0016020(membrane)|GO:0016021(integral to membrane)|GO:0030198(extracellular matrix organization)|GO:0030216(keratinocyte differe…	120.682	36.3685	120.613	35.8014	1.7523	3.36896	All Detected	1.32518
OLIG1	A_23_P154849	NM_138983	ref|Homo sapiens oligodendrocyte transcription factor 1 (OLIG1), mRNA [NM_138983]	116448	GO:0003677(DNA binding)|GO:0005515(protein binding)|GO:0005634(nucleus)|GO:0006351(transcription, DNA-dependent)|GO:0006355(regulation of transcription, DNA-dependent)|GO:0046983(protein dimerization activity)|GO:0048663(neuron fate commitment)	214.215	30.3419	215.252	29.8717	2.84918	7.20589	All Detected	2.89657
DSCR3	A_23_P154874	NM_006052	ref|Homo sapiens Down syndrome critical region 3 (DSCR3), mRNA [NM_006052]	10311	GO:0003674(molecular_function)|GO:0005634(nucleus)|GO:0005768(endosome)|GO:0006886(intracellular protein transport)|GO:0008150(biological_process)|GO:0008565(protein transporter activity)	267.549	133.945	268.167	133.62	1.00499	2.00693	All Detected	2.10229
CYTH4	A_23_P155057	NM_013385	ref|Homo sapiens cytohesin 4 (CYTH4), mRNA [NM_013385]	27128	GO:0005086(ARF guanyl-nucleotide exchange factor activity)|GO:0005802(trans-Golgi network)|GO:0005886(plasma membrane)|GO:0008289(lipid binding)|GO:0016192(vesicle-mediated transport)|GO:0030155(regulation of cell adhesion)|GO:0032012(regulation of ARF protein signal transduction)|GO:0043547(positive regulation of GTPase activity)	71.506	6.51399	71.9988	6.12433	3.55535	11.7562	1 Dectected, 1 not Dectected	1.02929
ZBED4	A_23_P155147	NM_014838	ref|Homo sapiens zinc finger, BED-type containing 4 (ZBED4), mRNA [NM_014838]	9889	GO:0003677(DNA binding)|GO:0005634(nucleus)|GO:0005654(nucleoplasm)|GO:0005737(cytoplasm)|GO:0046872(metal ion binding)|GO:0046983(protein dimerization activity)	566.538	260.688	571.742	259.842	1.13773	2.20034	All Detected	4.87344
NEIL3	A_23_P155711	NM_018248	ref|Homo sapiens nei endonuclease VIII-like 3 (E. coli) (NEIL3), mRNA [NM_018248]	55247	GO:0000405(bubble DNA binding)|GO:0000737(DNA catabolic process, endonucleolytic)|GO:0003684(damaged DNA binding)|GO:0003690(double-stranded DNA binding)|GO:0003697(single-stranded DNA binding)|GO:0003906(DNA-(apurinic or apyrimidinic site) lyase activity)|GO:0005634(nucleus)|GO:0006284(base-excision repair)|GO:0006289(nucleotide-excision repair)|GO:0008270(zinc ion binding)|GO:0019104(DNA N-glyc…	39.5039	138.749	39.9844	138.492	-1.7923	0.288712	All Detected	1.53919
HMGB2	A_23_P155765	NM_002129	ref|Homo sapiens high mobility group box 2 (HMGB2), transcript variant 1, mRNA [NM_002129]	3148	GO:0000793(condensed chromosome)|GO:0001938(positive regulation of endothelial cell proliferation)|GO:0003677(DNA binding)|GO:0003682(chromatin binding)|GO:0003684(damaged DNA binding)|GO:0003690(double-stranded DNA binding)|GO:0003697(single-stranded DNA binding)|GO:0003700(sequence-specific DNA binding transcription factor activity)|GO:0005515(protein binding)|GO:0005615(extracellular space)|GO…	3691.83	8708.35	3692.38	8801.64	-1.25322	0.419511	All Detected	79.8321
NUDT6	A_23_P155857	NM_198041	ref|Homo sapiens nudix (nucleoside diphosphate linked moiety X)-type motif 6 (NUDT6), transcript variant 2, mRNA [NM_198041]	11162	GO:0005575(cellular_component)|GO:0005634(nucleus)|GO:0005739(mitochondrion)|GO:0008083(growth factor activity)|GO:0008150(biological_process)|GO:0008152(metabolic process)|GO:0016787(hydrolase activity)	324.17	822.053	325.463	818.26	-1.33007	0.39775	All Detected	7.69996
PLK4	A_23_P155969	NM_014264	ref|Homo sapiens polo-like kinase 4 (PLK4), transcript variant 1, mRNA [NM_014264]	10733	GO:0000086(G2/M transition of mitotic cell cycle)|GO:0000278(mitotic cell cycle)|GO:0004674(protein serine/threonine kinase activity)|GO:0005515(protein binding)|GO:0005524(ATP binding)|GO:0005730(nucleolus)|GO:0005813(centrosome)|GO:0005814(centriole)|GO:0005829(cytosol)|GO:0006468(protein phosphorylation)|GO:0006996(organelle organization)|GO:0007099(centriole replication)|GO:0032154(cleavage f…	79.1146	164.557	79.4085	164.315	-1.0491	0.48327	All Detected	1.32666
CENPK	A_23_P155989	NM_022145	ref|Homo sapiens centromere protein K (CENPK), transcript variant 1, mRNA [NM_022145]	64105	GO:0000278(mitotic cell cycle)|GO:0000777(condensed chromosome kinetochore)|GO:0005654(nucleoplasm)|GO:0005829(cytosol)|GO:0006334(nucleosome assembly)|GO:0034080(CenH3-containing nucleosome assembly at centromere)|GO:0045944(positive regulation of transcription from RNA polymerase II promoter)	179.263	464.89	179.637	461.139	-1.36012	0.389551	All Detected	4.39847
IRX2	A_23_P156025	NM_033267	ref|Homo sapiens iroquois homeobox 2 (IRX2), transcript variant 1, mRNA [NM_033267]	153572	GO:0005634(nucleus)|GO:0006355(regulation of transcription, DNA-dependent)|GO:0043565(sequence-specific DNA binding)|GO:0072086(specification of loop of Henle identity)|GO:0072272(proximal/distal pattern formation involved in metanephric nephron development)	346.381	137.738	348.637	137.379	1.34356	2.53777	All Detected	3.3009
ZNF622	A_23_P156209	NM_033414	ref|Homo sapiens zinc finger protein 622 (ZNF622), mRNA [NM_033414]	90441	GO:0005515(protein binding)|GO:0005730(nucleolus)|GO:0005737(cytoplasm)|GO:0005794(Golgi apparatus)|GO:0008270(zinc ion binding)|GO:0008631(induction of apoptosis by oxidative stress)|GO:0033674(positive regulation of kinase activity)|GO:0043065(positive regulation of apoptotic process)|GO:0043410(positive regulation of MAPK cascade)|GO:0046330(positive regulation of JNK cascade)	7541.4	2781.22	7594.76	2789.25	1.44513	2.72287	All Detected	75.0861
OSMR	A_23_P156289	NM_003999	ref|Homo sapiens oncostatin M receptor (OSMR), transcript variant 1, mRNA [NM_003999]	9180	GO:0002675(positive regulation of acute inflammatory response)|GO:0004924(oncostatin-M receptor activity)|GO:0005900(oncostatin-M receptor complex)|GO:0008284(positive regulation of cell proliferation)|GO:0019838(growth factor binding)|GO:0034097(response to cytokine stimulus)|GO:0038165(oncostatin-M-mediated signaling pathway)	353.769	174.247	356.365	173.98	1.03443	2.04831	All Detected	2.84976
TNXB	A_23_P156708	NM_032470	ref|Homo sapiens tenascin XB (TNXB), transcript variant XB-S, mRNA [NM_032470]	7148	GO:0005178(integrin binding)|GO:0005518(collagen binding)|GO:0005578(proteinaceous extracellular matrix)|GO:0005583(fibrillar collagen)|GO:0005615(extracellular space)|GO:0005622(intracellular)|GO:0006631(fatty acid metabolic process)|GO:0006641(triglyceride metabolic process)|GO:0007155(cell adhesion)|GO:0007160(cell-matrix adhesion)|GO:0008201(heparin binding)|GO:0016337(cell-cell adhesion)|GO:…	415.771	157.867	418.898	157.588	1.41044	2.65819	All Detected	4.08297
RGS17	A_23_P156861	NM_012419	ref|Homo sapiens regulator of G-protein signaling 17 (RGS17), mRNA [NM_012419]	26575	GO:0005096(GTPase activator activity)|GO:0005634(nucleus)|GO:0005737(cytoplasm)|GO:0005886(plasma membrane)|GO:0038032(termination of G-protein coupled receptor signaling pathway)|GO:0043547(positive regulation of GTPase activity)	413.062	154.763	415.583	154.408	1.42839	2.69146	All Detected	4.08087
CREB5	A_23_P157117	NM_182898	ref|Homo sapiens cAMP responsive element binding protein 5 (CREB5), transcript variant 1, mRNA [NM_182898]	9586	GO:0001077(RNA polymerase II core promoter proximal region sequence-specific DNA binding transcription factor activity involved in positive regulation of transcription)|GO:0003700(sequence-specific DNA binding transcription factor activity)|GO:0005515(protein binding)|GO:0005634(nucleus)|GO:0006366(transcription from RNA polymerase II promoter)|GO:0043565(sequence-specific DNA binding)|GO:0045444…	98.555	27.858	98.5846	27.409	1.84671	3.5968	All Detected	1.11212
AEBP1	A_23_P157299	NM_001129	ref|Homo sapiens AE binding protein 1 (AEBP1), mRNA [NM_001129]	165	GO:0000122(negative regulation of transcription from RNA polymerase II promoter)|GO:0000977(RNA polymerase II regulatory region sequence-specific DNA binding)|GO:0001227(RNA polymerase II transcription regulatory region sequence-specific DNA binding transcription factor activity involved in negative regulation of transcription)|GO:0001501(skeletal system development)|GO:0003700(sequence-specific …	148.17	9.77411	148.306	9.28501	3.99753	15.9727	1 Dectected, 1 not Dectected	2.17221
CA9	A_23_P157793	NM_001216	ref|Homo sapiens carbonic anhydrase IX (CA9), mRNA [NM_001216]	768	GO:0002009(morphogenesis of an epithelium)|GO:0004089(carbonate dehydratase activity)|GO:0005730(nucleolus)|GO:0005886(plasma membrane)|GO:0006730(one-carbon metabolic process)|GO:0008270(zinc ion binding)|GO:0015701(bicarbonate transport)|GO:0016021(integral to membrane)|GO:0016323(basolateral plasma membrane)|GO:0031528(microvillus membrane)|GO:0033574(response to testosterone stimulus)|GO:0042…	277.081	9.61992	277.102	9.1368	4.92258	30.3281	1 Dectected, 1 not Dectected	4.18696
COL27A1	A_23_P158096	NM_032888	ref|Homo sapiens collagen, type XXVII, alpha 1 (COL27A1), mRNA [NM_032888]	85301	GO:0003431(growth plate cartilage chondrocyte development)|GO:0005201(extracellular matrix structural constituent)|GO:0005576(extracellular region)|GO:0005583(fibrillar collagen)|GO:0005788(endoplasmic reticulum lumen)|GO:0030198(extracellular matrix organization)|GO:0046872(metal ion binding)	2738.73	1192.98	2735.08	1186.59	1.20476	2.30498	All Detected	24.1951
ALPK2	A_23_P15876	NM_052947	ref|Homo sapiens alpha-kinase 2 (ALPK2), mRNA [NM_052947]	115701	GO:0004674(protein serine/threonine kinase activity)|GO:0005524(ATP binding)|GO:0005654(nucleoplasm)|GO:0006468(protein phosphorylation)	174.166	426.744	174.511	423.463	-1.27892	0.412105	All Detected	3.88987
TAF15	A_23_P159305	NM_139215	ref|Homo sapiens TAF15 RNA polymerase II, TATA box binding protein (TBP)-associated factor, 68kDa (TAF15), transcript variant 1, mRNA [NM_139215]	8148	GO:0000166(nucleotide binding)|GO:0003677(DNA binding)|GO:0005515(protein binding)|GO:0005634(nucleus)|GO:0005654(nucleoplasm)|GO:0005730(nucleolus)|GO:0005737(cytoplasm)|GO:0008270(zinc ion binding)|GO:0045893(positive regulation of transcription, DNA-dependent)	1137.51	3819.79	1143.64	3833.61	-1.74507	0.298319	All Detected	42.0308
MID2	A_23_P159956	NM_012216	ref|Homo sapiens midline 2 (MID2), transcript variant 1, mRNA [NM_012216]	11043	GO:0005737(cytoplasm)|GO:0005874(microtubule)|GO:0008017(microtubule binding)|GO:0008270(zinc ion binding)|GO:0016567(protein ubiquitination)|GO:0016874(ligase activity)|GO:0032897(negative regulation of viral transcription)|GO:0035372(protein localization to microtubule)|GO:0042803(protein homodimerization activity)|GO:0043123(positive regulation of I-kappaB kinase/NF-kappaB cascade)|GO:0045087(…	682.86	323.628	686.477	322.552	1.08968	2.12827	All Detected	5.68633
IFI16	A_23_P160025	NM_005531	ref|Homo sapiens interferon, gamma-inducible protein 16 (IFI16), transcript variant 2, mRNA [NM_005531]	3428	GO:0000122(negative regulation of transcription from RNA polymerase II promoter)|GO:0000978(RNA polymerase II core promoter proximal region sequence-specific DNA binding)|GO:0001047(core promoter binding)|GO:0001078(RNA polymerase II core promoter proximal region sequence-specific DNA binding transcription factor activity involved in negative regulation of transcription)|GO:0001819(positive regul…	130.795	24.5211	131.063	24.0508	2.4461	5.44943	All Detected	1.67207
SLC2A5	A_23_P160159	NM_003039	ref|Homo sapiens solute carrier family 2 (facilitated glucose/fructose transporter), member 5 (SLC2A5), transcript variant 1, mRNA [NM_003039]	6518	GO:0005353(fructose transmembrane transporter activity)|GO:0005355(glucose transmembrane transporter activity)|GO:0005886(plasma membrane)|GO:0005975(carbohydrate metabolic process)|GO:0008645(hexose transport)|GO:0009405(pathogenesis)|GO:0015755(fructose transport)|GO:0015758(glucose transport)|GO:0016021(integral to membrane)|GO:0016324(apical plasma membrane)|GO:0044281(small molecule metaboli…	117.091	25.4123	116.996	24.9674	2.22835	4.68597	All Detected	1.43795
TRAPPC2B	A_23_P16032	NR_002166	ref|Homo sapiens trafficking protein particle complex 2B (TRAPPC2B), non-coding RNA [NR_002166]	10597	GO:0005634(nucleus)|GO:0005783(endoplasmic reticulum)|GO:0005794(Golgi apparatus)|GO:0006351(transcription, DNA-dependent)|GO:0006888(ER to Golgi vesicle-mediated transport)|GO:0048471(perinuclear region of cytoplasm)	3328.15	1450.7	3324.71	1443.25	1.20391	2.30362	All Detected	29.3978
ANP32E	A_23_P160934	NM_030920	ref|Homo sapiens acidic (leucine-rich) nuclear phosphoprotein 32 family, member E (ANP32E), transcript variant 1, mRNA [NM_030920]	81611	GO:0000812(Swr1 complex)|GO:0005634(nucleus)|GO:0016023(cytoplasmic membrane-bounded vesicle)|GO:0019212(phosphatase inhibitor activity)|GO:0042393(histone binding)|GO:0043086(negative regulation of catalytic activity)|GO:0043486(histone exchange)	531.956	1401.29	538.452	1395.88	-1.37428	0.385745	All Detected	13.3973
LAMC2	A_23_P160968	NM_018891	ref|Homo sapiens laminin, gamma 2 (LAMC2), transcript variant 2, mRNA [NM_018891]	3918	GO:0005576(extracellular region)|GO:0005607(laminin-2 complex)|GO:0005610(laminin-5 complex)|GO:0005615(extracellular space)|GO:0005938(cell cortex)|GO:0007155(cell adhesion)|GO:0008201(heparin binding)|GO:0008544(epidermis development)|GO:0016020(membrane)|GO:0022617(extracellular matrix disassembly)|GO:0030198(extracellular matrix organization)|GO:0031581(hemidesmosome assembly)|GO:0034329(cell…	161.952	42.0754	162.283	41.5394	1.96596	3.90673	All Detected	1.88662
MTL5	A_23_P161507	NM_004923	ref|Homo sapiens metallothionein-like 5, testis-specific (tesmin) (MTL5), transcript variant 1, mRNA [NM_004923]	9633	GO:0005634(nucleus)|GO:0005737(cytoplasm)|GO:0006875(cellular metal ion homeostasis)|GO:0007275(multicellular organismal development)|GO:0007283(spermatogenesis)|GO:0010038(response to metal ion)|GO:0030154(cell differentiation)|GO:0046872(metal ion binding)	239.21	100.306	240.098	100.079	1.26249	2.3991	All Detected	2.18781
POLA2	A_23_P161615	ENST00000534785	ens|polymerase (DNA directed), alpha 2, accessory subunit [Source:HGNC Symbol;Acc:HGNC:30073] [ENST00000534785]	23649	GO:0000060(protein import into nucleus, translocation)|GO:0000082(G1/S transition of mitotic cell cycle)|GO:0000278(mitotic cell cycle)|GO:0000722(telomere maintenance via recombination)|GO:0000723(telomere maintenance)|GO:0003674(molecular_function)|GO:0003677(DNA binding)|GO:0003887(DNA-directed DNA polymerase activity)|GO:0005654(nucleoplasm)|GO:0005658(alpha DNA polymerase:primase complex)|GO…	329.786	691.478	331.092	687.536	-1.0542	0.481564	All Detected	5.56943
FOSL1	A_23_P161624	NM_005438	ref|Homo sapiens FOS-like antigen 1 (FOSL1), transcript variant 1, mRNA [NM_005438]	8061	GO:0000977(RNA polymerase II regulatory region sequence-specific DNA binding)|GO:0001701(in utero embryonic development)|GO:0003700(sequence-specific DNA binding transcription factor activity)|GO:0005515(protein binding)|GO:0005634(nucleus)|GO:0005654(nucleoplasm)|GO:0005829(cytosol)|GO:0006357(regulation of transcription from RNA polymerase II promoter)|GO:0006366(transcription from RNA polymera…	1042.25	126.869	1048.49	126.872	3.04687	8.26418	All Detected	14.4003
MCAM	A_23_P162171	NM_006500	ref|Homo sapiens melanoma cell adhesion molecule (MCAM), mRNA [NM_006500]	4162	GO:0001525(angiogenesis)|GO:0003094(glomerular filtration)|GO:0005615(extracellular space)|GO:0005634(nucleus)|GO:0005886(plasma membrane)|GO:0005925(focal adhesion)|GO:0007155(cell adhesion)|GO:0009653(anatomical structure morphogenesis)|GO:0009897(external side of plasma membrane)|GO:0016021(integral to membrane)|GO:0030335(positive regulation of cell migration)|GO:0061042(vascular wound healin…	440.466	907.584	443.608	903.157	-1.02569	0.491175	All Detected	7.18045
PTPN6	A_23_P162486	NM_002831	ref|Homo sapiens protein tyrosine phosphatase, non-receptor type 6 (PTPN6), transcript variant 1, mRNA [NM_002831]	5777	GO:0001784(phosphotyrosine binding)|GO:0002924(negative regulation of humoral immune response mediated by circulating immunoglobulin)|GO:0004725(protein tyrosine phosphatase activity)|GO:0005001(transmembrane receptor protein tyrosine phosphatase activity)|GO:0005515(protein binding)|GO:0005634(nucleus)|GO:0005730(nucleolus)|GO:0005737(cytoplasm)|GO:0005829(cytosol)|GO:0005911(cell-cell junction)…	112.194	293.757	112.245	293.428	-1.38636	0.382529	All Detected	2.83098
VDR	A_23_P162589	NM_001017535	ref|Homo sapiens vitamin D (1,25- dihydroxyvitamin D3) receptor (VDR), transcript variant 2, mRNA [NM_001017535]	7421	GO:0000122(negative regulation of transcription from RNA polymerase II promoter)|GO:0000902(cell morphogenesis)|GO:0001501(skeletal system development)|GO:0003677(DNA binding)|GO:0003700(sequence-specific DNA binding transcription factor activity)|GO:0003707(steroid hormone receptor activity)|GO:0005515(protein binding)|GO:0005634(nucleus)|GO:0005654(nucleoplasm)|GO:0006367(transcription initiati…	443.292	134.363	446.567	134.008	1.73656	3.33239	All Detected	4.88373
DIAPH3	A_23_P162719	NM_030932	ref|Homo sapiens diaphanous-related formin 3 (DIAPH3), transcript variant 2, mRNA [NM_030932]	81624	GO:0003779(actin binding)|GO:0005634(nucleus)|GO:0005829(cytosol)|GO:0007283(spermatogenesis)|GO:0017048(Rho GTPase binding)|GO:0030036(actin cytoskeleton organization)	158.651	350.396	158.761	348.213	-1.13311	0.455931	All Detected	2.96019
POLE2	A_23_P163099	NM_002692	ref|Homo sapiens polymerase (DNA directed), epsilon 2, accessory subunit (POLE2), transcript variant 1, mRNA [NM_002692]	5427	GO:0000082(G1/S transition of mitotic cell cycle)|GO:0000278(mitotic cell cycle)|GO:0000722(telomere maintenance via recombination)|GO:0000723(telomere maintenance)|GO:0003677(DNA binding)|GO:0003887(DNA-directed DNA polymerase activity)|GO:0005654(nucleoplasm)|GO:0006260(DNA replication)|GO:0006261(DNA-dependent DNA replication)|GO:0006270(DNA-dependent DNA replication initiation)|GO:0006281(DNA…	314.988	805.603	315.898	803.539	-1.34691	0.393133	All Detected	7.6194
PARP6	A_23_P163258	NM_020214	ref|Homo sapiens poly (ADP-ribose) polymerase family, member 6 (PARP6), mRNA [NM_020214]	56965	GO:0003950(NAD+ ADP-ribosyltransferase activity)|GO:0008152(metabolic process)	3999.66	1650.55	3969.18	1642.95	1.27256	2.41589	All Detected	36.3474
RLBP1	A_23_P163361	NM_000326	ref|Homo sapiens retinaldehyde binding protein 1 (RLBP1), mRNA [NM_000326]	6017	GO:0001523(retinoid metabolic process)|GO:0005215(transporter activity)|GO:0005502(11-cis retinal binding)|GO:0005575(cellular_component)|GO:0005829(cytosol)|GO:0006776(vitamin A metabolic process)|GO:0006810(transport)|GO:0007601(visual perception)|GO:0007603(phototransduction, visible light)|GO:0019841(retinol binding)|GO:0044297(cell body)	207.511	92.4288	208.55	92.4992	1.17288	2.25461	All Detected	1.81329
BUB1B	A_23_P163481	NM_001211	ref|Homo sapiens BUB1 mitotic checkpoint serine/threonine kinase B (BUB1B), mRNA [NM_001211]	701	GO:0000278(mitotic cell cycle)|GO:0000776(kinetochore)|GO:0000777(condensed chromosome kinetochore)|GO:0000778(condensed nuclear chromosome kinetochore)|GO:0000940(condensed chromosome outer kinetochore)|GO:0004672(protein kinase activity)|GO:0004674(protein serine/threonine kinase activity)|GO:0005515(protein binding)|GO:0005524(ATP binding)|GO:0005680(anaphase-promoting complex)|GO:0005737(cyto…	607.314	1892.16	614.18	1886.54	-1.61901	0.325559	All Detected	19.8807
TBX2	A_23_P164451	NM_005994	ref|Homo sapiens T-box 2 (TBX2), mRNA [NM_005994]	6909	GO:0000122(negative regulation of transcription from RNA polymerase II promoter)|GO:0000978(RNA polymerase II core promoter proximal region sequence-specific DNA binding)|GO:0001078(RNA polymerase II core promoter proximal region sequence-specific DNA binding transcription factor activity involved in negative regulation of transcription)|GO:0003148(outflow tract septum morphogenesis)|GO:0003151(o…	1600.26	435.855	1607.56	432.764	1.89322	3.71464	All Detected	18.3562
PLAUR	A_23_P16469	NM_001005377	ref|Homo sapiens plasminogen activator, urokinase receptor (PLAUR), transcript variant 3, mRNA [NM_001005377]	5329	GO:0004872(receptor activity)|GO:0005102(receptor binding)|GO:0005515(protein binding)|GO:0005788(endoplasmic reticulum lumen)|GO:0005789(endoplasmic reticulum membrane)|GO:0005886(plasma membrane)|GO:0005887(integral to plasma membrane)|GO:0005925(focal adhesion)|GO:0006501(C-terminal protein lipidation)|GO:0006928(cellular component movement)|GO:0006935(chemotaxis)|GO:0007165(signal transductio…	4166.67	764.155	4133.02	763.126	2.4372	5.41591	All Detected	52.6546
MED26	A_23_P164737	NM_004831	ref|Homo sapiens mediator complex subunit 26 (MED26), mRNA [NM_004831]	9441	GO:0001104(RNA polymerase II transcription cofactor activity)|GO:0003677(DNA binding)|GO:0003713(transcription coactivator activity)|GO:0005515(protein binding)|GO:0005654(nucleoplasm)|GO:0006357(regulation of transcription from RNA polymerase II promoter)|GO:0006367(transcription initiation from RNA polymerase II promoter)|GO:0010467(gene expression)|GO:0016592(mediator complex)	2280.27	1016.67	2280.96	1012.71	1.17141	2.25232	All Detected	19.8163
GDF15	A_23_P16523	NM_004864	ref|Homo sapiens growth differentiation factor 15 (GDF15), mRNA [NM_004864]	9518	GO:0005125(cytokine activity)|GO:0005160(transforming growth factor beta receptor binding)|GO:0005576(extracellular region)|GO:0005615(extracellular space)|GO:0007165(signal transduction)|GO:0007179(transforming growth factor beta receptor signaling pathway)|GO:0007267(cell-cell signaling)|GO:0008083(growth factor activity)|GO:0010862(positive regulation of pathway-restricted SMAD protein phospho…	214154	42239.1	214692	43114.7	2.31601	4.97954	All Detected	2680.89
ASB1	A_23_P165360	NM_001040445	ref|Homo sapiens ankyrin repeat and SOCS box containing 1 (ASB1), mRNA [NM_001040445]	51665	GO:0003674(molecular_function)|GO:0005622(intracellular)|GO:0016567(protein ubiquitination)|GO:0030539(male genitalia development)|GO:0035556(intracellular signal transduction)|GO:0042036(negative regulation of cytokine biosynthetic process)	1350.81	584.667	1355.54	579.715	1.22545	2.33829	All Detected	12.1223
ELL	A_23_P16538	NM_006532	ref|Homo sapiens elongation factor RNA polymerase II (ELL), mRNA [NM_006532]	8178	GO:0001701(in utero embryonic development)|GO:0005515(protein binding)|GO:0005654(nucleoplasm)|GO:0006366(transcription from RNA polymerase II promoter)|GO:0006368(transcription elongation from RNA polymerase II promoter)|GO:0008023(transcription elongation factor complex)|GO:0010467(gene expression)|GO:0010923(negative regulation of phosphatase activity)|GO:0015030(Cajal body)|GO:0016032(viral r…	643.44	242.876	648.612	242.228	1.42099	2.67769	All Detected	6.34975
SUGP2	A_23_P16562	NM_001017392	ref|Homo sapiens SURP and G patch domain containing 2 (SUGP2), transcript variant 1, mRNA [NM_001017392]	10147	GO:0005654(nucleoplasm)|GO:0006397(mRNA processing)|GO:0008380(RNA splicing)	203.89	474.354	204.752	471.801	-1.2043	0.43398	All Detected	4.17264
LYG1	A_23_P165707	NM_174898	ref|Homo sapiens lysozyme G-like 1 (LYG1), mRNA [NM_174898]	129530	GO:0003796(lysozyme activity)|GO:0005576(extracellular region)|GO:0009253(peptidoglycan catabolic process)|GO:0016998(cell wall macromolecule catabolic process)	182.064	59.2407	182.458	58.6747	1.63676	3.10966	All Detected	1.93412
ODC1	A_23_P165840	NM_002539	ref|Homo sapiens ornithine decarboxylase 1 (ODC1), transcript variant 1, mRNA [NM_002539]	4953	GO:0001822(kidney development)|GO:0004586(ornithine decarboxylase activity)|GO:0005575(cellular_component)|GO:0005737(cytoplasm)|GO:0005829(cytosol)|GO:0006521(regulation of cellular amino acid metabolic process)|GO:0006595(polyamine metabolic process)|GO:0008284(positive regulation of cell proliferation)|GO:0009615(response to virus)|GO:0033387(putrescine biosynthetic process from ornithine)|GO:…	23926.7	9963.91	23834.4	10098.4	1.23892	2.36023	All Detected	214.626
DSN1	A_23_P165937	NM_024918	ref|Homo sapiens DSN1, MIS12 kinetochore complex component (DSN1), transcript variant 3, mRNA [NM_024918]	79980	GO:0000278(mitotic cell cycle)|GO:0000444(MIS12/MIND type complex)|GO:0005515(protein binding)|GO:0005634(nucleus)|GO:0005737(cytoplasm)|GO:0005829(cytosol)|GO:0007059(chromosome segregation)|GO:0007067(mitosis)|GO:0051301(cell division)	883.619	2109.53	886.233	2121.7	-1.25946	0.4177	All Detected	19.3042
ZSWIM3	A_23_P165984	NM_080752	ref|Homo sapiens zinc finger, SWIM-type containing 3 (ZSWIM3), transcript variant 1, mRNA [NM_080752]	140831	GO:0008270(zinc ion binding)	158.097	47.3702	158.383	46.8339	1.75779	3.38179	All Detected	1.74295
PDRG1	A_23_P166159	NM_030815	ref|Homo sapiens p53 and DNA-damage regulated 1 (PDRG1), mRNA [NM_030815]	81572	GO:0005737(cytoplasm)|GO:0006457(protein folding)|GO:0016272(prefoldin complex)|GO:0051082(unfolded protein binding)	9695.1	3370	9558.13	3386.43	1.49697	2.82248	All Detected	96.4329
ENST00000407780	A_23_P166280	ENST00000407780	ens|inducible T-cell co-stimulator ligand [Source:HGNC Symbol;Acc:HGNC:17087] [ENST00000407780]	-	-	1636.63	340.599	1644.12	338.572	2.27978	4.85604	All Detected	20.3992
OSM	A_23_P166408	NM_020530	ref|Homo sapiens oncostatin M (OSM), mRNA [NM_020530]	5008	GO:0002675(positive regulation of acute inflammatory response)|GO:0005125(cytokine activity)|GO:0005147(oncostatin-M receptor binding)|GO:0005615(extracellular space)|GO:0006955(immune response)|GO:0007275(multicellular organismal development)|GO:0007422(peripheral nervous system development)|GO:0008083(growth factor activity)|GO:0008283(cell proliferation)|GO:0008284(positive regulation of cell …	97.1079	29.0232	97.1257	28.512	1.76829	3.40649	All Detected	1.07209
RIBC2	A_23_P166526	NM_015653	ref|Homo sapiens RIB43A domain with coiled-coils 2 (RIBC2), mRNA [NM_015653]	26150	GO:0005515(protein binding)|GO:0005634(nucleus)	353.293	768.462	355.785	767.851	-1.10982	0.463352	All Detected	6.43853
DCP1A	A_23_P166826	NM_018403	ref|Homo sapiens decapping mRNA 1A (DCP1A), transcript variant 1, mRNA [NM_018403]	55802	GO:0000184(nuclear-transcribed mRNA catabolic process, nonsense-mediated decay)|GO:0000288(nuclear-transcribed mRNA catabolic process, deadenylation-dependent decay)|GO:0000932(cytoplasmic mRNA processing body)|GO:0005515(protein binding)|GO:0005634(nucleus)|GO:0005829(cytosol)|GO:0010467(gene expression)|GO:0016020(membrane)|GO:0016787(hydrolase activity)|GO:0042802(identical protein binding)|GO…	5759.28	2735.91	5775.34	2740.29	1.07558	2.10756	All Detected	47.4226
POPDC2	A_23_P167017	NM_022135	ref|Homo sapiens popeye domain containing 2 (POPDC2), mRNA [NM_022135]	64091	GO:0002027(regulation of heart rate)|GO:0003674(molecular_function)|GO:0008150(biological_process)|GO:0016021(integral to membrane)|GO:0030552(cAMP binding)|GO:0042391(regulation of membrane potential)|GO:0060931(sinoatrial node cell development)	227.866	32.398	229.341	31.8635	2.84752	7.19761	All Detected	3.08559
VEGFC	A_23_P167096	NM_005429	ref|Homo sapiens vascular endothelial growth factor C (VEGFC), mRNA [NM_005429]	7424	GO:0001525(angiogenesis)|GO:0001954(positive regulation of cell-matrix adhesion)|GO:0002052(positive regulation of neuroblast proliferation)|GO:0002576(platelet degranulation)|GO:0005515(protein binding)|GO:0005576(extracellular region)|GO:0005615(extracellular space)|GO:0006929(substrate-dependent cell migration)|GO:0007165(signal transduction)|GO:0007596(blood coagulation)|GO:0008083(growth fac…	3585.02	1062.12	3578.95	1057.13	1.75939	3.38554	All Detected	39.4035
PITX2	A_23_P167367	NM_153426	ref|Homo sapiens paired-like homeodomain 2 (PITX2), transcript variant 2, mRNA [NM_153426]	5308	GO:0000122(negative regulation of transcription from RNA polymerase II promoter)|GO:0000976(transcription regulatory region sequence-specific DNA binding)|GO:0000978(RNA polymerase II core promoter proximal region sequence-specific DNA binding)|GO:0001077(RNA polymerase II core promoter proximal region sequence-specific DNA binding transcription factor activity involved in positive regulation of …	134.893	271.825	135.421	271.418	-1.00307	0.498938	All Detected	2.12496
FAM53C	A_23_P167789	NM_016605	ref|Homo sapiens family with sequence similarity 53, member C (FAM53C), transcript variant 2, mRNA [NM_016605]	51307	-	1709.26	657.69	1718.35	652.389	1.39722	2.63394	All Detected	16.6557
CLK1	A_23_P16817	NM_004071	ref|Homo sapiens CDC-like kinase 1 (CLK1), transcript variant 1, mRNA [NM_004071]	1195	GO:0004674(protein serine/threonine kinase activity)|GO:0004712(protein serine/threonine/tyrosine kinase activity)|GO:0004715(non-membrane spanning protein tyrosine kinase activity)|GO:0005524(ATP binding)|GO:0005634(nucleus)|GO:0005737(cytoplasm)|GO:0008283(cell proliferation)|GO:0018105(peptidyl-serine phosphorylation)|GO:0018107(peptidyl-threonine phosphorylation)|GO:0018108(peptidyl-tyrosine …	1065.03	321.637	1071.13	320.589	1.74034	3.34113	All Detected	11.7272
GTF2I	A_23_P168567	NM_032999	ref|Homo sapiens general transcription factor IIi (GTF2I), transcript variant 1, mRNA [NM_032999]	2969	GO:0003677(DNA binding)|GO:0003700(sequence-specific DNA binding transcription factor activity)|GO:0005515(protein binding)|GO:0005634(nucleus)|GO:0005654(nucleoplasm)|GO:0005737(cytoplasm)|GO:0006355(regulation of transcription, DNA-dependent)|GO:0006366(transcription from RNA polymerase II promoter)|GO:0006367(transcription initiation from RNA polymerase II promoter)|GO:0007165(signal transduct…	9254.95	18184.5	9130.98	18552.8	-1.02279	0.492163	All Detected	147.215
ZNF16	A_23_P168864	NM_001029976	ref|Homo sapiens zinc finger protein 16 (ZNF16), transcript variant 2, mRNA [NM_001029976]	7564	GO:0003677(DNA binding)|GO:0003700(sequence-specific DNA binding transcription factor activity)|GO:0005515(protein binding)|GO:0005634(nucleus)|GO:0006351(transcription, DNA-dependent)|GO:0006355(regulation of transcription, DNA-dependent)|GO:0007049(cell cycle)|GO:0008284(positive regulation of cell proliferation)|GO:0033674(positive regulation of kinase activity)|GO:0043066(negative regulation …	188.692	88.486	189.236	88.6749	1.09359	2.13404	All Detected	1.57127
TP53INP1	A_23_P168882	NM_033285	ref|Homo sapiens tumor protein p53 inducible nuclear protein 1 (TP53INP1), transcript variant 1, mRNA [NM_033285]	94241	GO:0000045(autophagic vacuole assembly)|GO:0005515(protein binding)|GO:0005634(nucleus)|GO:0005776(autophagic vacuole)|GO:0005829(cytosol)|GO:0006351(transcription, DNA-dependent)|GO:0006915(apoptotic process)|GO:0006950(response to stress)|GO:0007050(cell cycle arrest)|GO:0008285(negative regulation of cell proliferation)|GO:0009408(response to heat)|GO:0010508(positive regulation of autophagy)|…	1270.85	349.841	1278.44	347.589	1.87893	3.67802	All Detected	14.5445
SNAI2	A_23_P169039	NM_003068	ref|Homo sapiens snail family zinc finger 2 (SNAI2), mRNA [NM_003068]	6591	GO:0000122(negative regulation of transcription from RNA polymerase II promoter)|GO:0000790(nuclear chromatin)|GO:0001078(RNA polymerase II core promoter proximal region sequence-specific DNA binding transcription factor activity involved in negative regulation of transcription)|GO:0001649(osteoblast differentiation)|GO:0001837(epithelial to mesenchymal transition)|GO:0003198(epithelial to mesenc…	127.788	51.1829	127.806	50.6224	1.33611	2.52469	All Detected	1.20599
MMP1	A_23_P1691	NM_002421	ref|Homo sapiens matrix metallopeptidase 1 (interstitial collagenase) (MMP1), transcript variant 1, mRNA [NM_002421]	4312	GO:0004175(endopeptidase activity)|GO:0004222(metalloendopeptidase activity)|GO:0005509(calcium ion binding)|GO:0005576(extracellular region)|GO:0005578(proteinaceous extracellular matrix)|GO:0006508(proteolysis)|GO:0007596(blood coagulation)|GO:0008270(zinc ion binding)|GO:0016032(viral reproduction)|GO:0022617(extracellular matrix disassembly)|GO:0030198(extracellular matrix organization)|GO:00…	951.25	4.52612	956.383	4.39666	7.76504	217.525	1 Dectected, 1 not Dectected	14.8748
CCL20	A_23_P17065	NM_004591	ref|Homo sapiens chemokine (C-C motif) ligand 20 (CCL20), transcript variant 1, mRNA [NM_004591]	6364	GO:0005515(protein binding)|GO:0005576(extracellular region)|GO:0005615(extracellular space)|GO:0006935(chemotaxis)|GO:0006954(inflammatory response)|GO:0006955(immune response)|GO:0007165(signal transduction)|GO:0007267(cell-cell signaling)|GO:0008009(chemokine activity)|GO:0042060(wound healing)|GO:0042742(defense response to bacterium)|GO:0050726(positive regulation of interleukin-1 alpha bios…	269.299	8.43397	269.68	7.99475	5.07605	33.7321	1 Dectected, 1 not Dectected	4.08883
ANTXR2	A_23_P170733	NM_058172	ref|Homo sapiens anthrax toxin receptor 2 (ANTXR2), transcript variant 1, mRNA [NM_058172]	118429	GO:0004872(receptor activity)|GO:0005515(protein binding)|GO:0005576(extracellular region)|GO:0005789(endoplasmic reticulum membrane)|GO:0005886(plasma membrane)|GO:0009405(pathogenesis)|GO:0009897(external side of plasma membrane)|GO:0010008(endosome membrane)|GO:0016021(integral to membrane)|GO:0022414(reproductive process)|GO:0046872(metal ion binding)	1701.4	162.174	1709.56	161.721	3.40205	10.571	All Detected	24.185
IL1RAP	A_23_P170857	NM_002182	ref|Homo sapiens interleukin 1 receptor accessory protein (IL1RAP), transcript variant 1, mRNA [NM_002182]	3556	GO:0004871(signal transducer activity)|GO:0004908(interleukin-1 receptor activity)|GO:0005576(extracellular region)|GO:0005886(plasma membrane)|GO:0005887(integral to plasma membrane)|GO:0006461(protein complex assembly)|GO:0006954(inflammatory response)|GO:0006955(immune response)|GO:0016020(membrane)|GO:0019221(cytokine-mediated signaling pathway)|GO:0042094(interleukin-2 biosynthetic process)|…	732.791	108.509	733.568	108.215	2.76102	6.77878	All Detected	9.77113
MORC4	A_23_P171117	NM_024657	ref|Homo sapiens MORC family CW-type zinc finger 4 (MORC4), transcript variant 1, mRNA [NM_024657]	79710	GO:0005515(protein binding)|GO:0005654(nucleoplasm)|GO:0008270(zinc ion binding)	3485.17	7648.36	3475.34	7596.25	-1.12813	0.457507	All Detected	64.3892
ACRC	A_23_P171237	NM_052957	ref|Homo sapiens acidic repeat containing (ACRC), mRNA [NM_052957]	93953	GO:0005634(nucleus)	608.89	103.06	615.453	102.663	2.58373	5.99488	All Detected	8.01235
MAFB	A_23_P17345	NM_005461	ref|Homo sapiens v-maf avian musculoaponeurotic fibrosarcoma oncogene homolog B (MAFB), mRNA [NM_005461]	9935	GO:0003700(sequence-specific DNA binding transcription factor activity)|GO:0005515(protein binding)|GO:0005634(nucleus)|GO:0005667(transcription factor complex)|GO:0006351(transcription, DNA-dependent)|GO:0007379(segment specification)|GO:0007423(sensory organ development)|GO:0007585(respiratory gaseous exchange)|GO:0008134(transcription factor binding)|GO:0021571(rhombomere 5 development)|GO:002…	117.386	53.4389	117.321	52.8824	1.1496	2.21852	All Detected	1.00685
CD82	A_23_P1782	NM_002231	ref|Homo sapiens CD82 molecule (CD82), transcript variant 1, mRNA [NM_002231]	3732	GO:0005515(protein binding)|GO:0005886(plasma membrane)|GO:0005887(integral to plasma membrane)|GO:0070062(extracellular vesicular exosome)	709.69	318.826	710.637	317.97	1.16022	2.23491	All Detected	6.13541
B3GNT5	A_23_P18372	NM_032047	ref|Homo sapiens UDP-GlcNAc:betaGal beta-1,3-N-acetylglucosaminyltransferase 5 (B3GNT5), mRNA [NM_032047]	84002	GO:0000139(Golgi membrane)|GO:0005622(intracellular)|GO:0006486(protein glycosylation)|GO:0006493(protein O-linked glycosylation)|GO:0007417(central nervous system development)|GO:0008378(galactosyltransferase activity)|GO:0008457(beta-galactosyl-N-acetylglucosaminylgalactosylglucosyl-ceramide beta-1,3-acetylglucosaminyltransferase activity)|GO:0009247(glycolipid biosynthetic process)|GO:0016021(…	1819.39	350.123	1830.27	347.88	2.3954	5.26121	All Detected	23.1623
ARMC8	A_23_P18384	NM_213654	ref|Homo sapiens armadillo repeat containing 8 (ARMC8), transcript variant 3, mRNA [NM_213654]	25852	-	75.6031	178.094	75.8479	177.849	-1.22947	0.426473	All Detected	1.59377
PAPD7	A_23_P18824	NM_006999	ref|Homo sapiens PAP associated domain containing 7 (PAPD7), transcript variant 1, mRNA [NM_006999]	11044	GO:0003677(DNA binding)|GO:0003887(DNA-directed DNA polymerase activity)|GO:0004652(polynucleotide adenylyltransferase activity)|GO:0005634(nucleus)|GO:0005654(nucleoplasm)|GO:0005737(cytoplasm)|GO:0006302(double-strand break repair)|GO:0007062(sister chromatid cohesion)|GO:0007076(mitotic chromosome condensation)|GO:0042493(response to drug)|GO:0043221(SMC protein binding)|GO:0046872(metal ion b…	1727.2	856.901	1735.84	854.451	1.02256	2.03152	All Detected	13.7717
CTGF	A_23_P19663	NM_001901	ref|Homo sapiens connective tissue growth factor (CTGF), mRNA [NM_001901]	1490	GO:0001502(cartilage condensation)|GO:0001503(ossification)|GO:0001525(angiogenesis)|GO:0001558(regulation of cell growth)|GO:0001894(tissue homeostasis)|GO:0001934(positive regulation of protein phosphorylation)|GO:0001968(fibronectin binding)|GO:0005178(integrin binding)|GO:0005515(protein binding)|GO:0005520(insulin-like growth factor binding)|GO:0005576(extracellular region)|GO:0005578(protei…	289.316	119.312	290.087	119.39	1.28081	2.42975	All Detected	2.66715
SGK1	A_23_P19673	NM_005627	ref|Homo sapiens serum/glucocorticoid regulated kinase 1 (SGK1), transcript variant 1, mRNA [NM_005627]	6446	GO:0001558(regulation of cell growth)|GO:0004674(protein serine/threonine kinase activity)|GO:0004712(protein serine/threonine/tyrosine kinase activity)|GO:0005246(calcium channel regulator activity)|GO:0005515(protein binding)|GO:0005524(ATP binding)|GO:0005654(nucleoplasm)|GO:0005737(cytoplasm)|GO:0005739(mitochondrion)|GO:0005789(endoplasmic reticulum membrane)|GO:0005829(cytosol)|GO:0005886(p…	3020.61	934.387	3011.1	928.933	1.69664	3.24146	All Detected	32.5338
SPSB1	A_23_P200096	NM_025106	ref|Homo sapiens splA/ryanodine receptor domain and SOCS box containing 1 (SPSB1), mRNA [NM_025106]	80176	GO:0005515(protein binding)|GO:0005737(cytoplasm)|GO:0016567(protein ubiquitination)|GO:0035556(intracellular signal transduction)	414.581	112.618	417.226	112.616	1.88941	3.70485	All Detected	4.75952
AGL	A_23_P200298	NM_000028	ref|Homo sapiens amylo-alpha-1, 6-glucosidase, 4-alpha-glucanotransferase (AGL), transcript variant 4, mRNA [NM_000028]	178	GO:0004133(glycogen debranching enzyme activity)|GO:0004134(4-alpha-glucanotransferase activity)|GO:0004135(amylo-alpha-1,6-glucosidase activity)|GO:0005515(protein binding)|GO:0005654(nucleoplasm)|GO:0005737(cytoplasm)|GO:0005829(cytosol)|GO:0005975(carbohydrate metabolic process)|GO:0005978(glycogen biosynthetic process)|GO:0005980(glycogen catabolic process)|GO:0006006(glucose metabolic proces…	315.13	652.911	316.027	647.407	-1.03463	0.488143	All Detected	5.17782
DEPDC1	A_23_P200310	NM_017779	ref|Homo sapiens DEP domain containing 1 (DEPDC1), transcript variant 2, mRNA [NM_017779]	55635	GO:0005096(GTPase activator activity)|GO:0005515(protein binding)|GO:0005634(nucleus)|GO:0005654(nucleoplasm)|GO:0006351(transcription, DNA-dependent)|GO:0017053(transcriptional repressor complex)|GO:0035556(intracellular signal transduction)|GO:0043547(positive regulation of GTPase activity)|GO:0045892(negative regulation of transcription, DNA-dependent)	885.864	2210.26	887.965	2217.36	-1.32027	0.400461	All Detected	20.7718
GPR146	A_23_P20035	ENST00000397095	ens|G protein-coupled receptor 146 [Source:HGNC Symbol;Acc:HGNC:21718] [ENST00000397095]	115330	GO:0004930(G-protein coupled receptor activity)|GO:0005886(plasma membrane)|GO:0007186(G-protein coupled receptor signaling pathway)|GO:0016021(integral to membrane)	251.86	54.4871	252.309	53.8881	2.22715	4.68209	All Detected	3.10032
FBXO44	A_23_P200637	NM_001014765	ref|Homo sapiens F-box protein 44 (FBXO44), transcript variant 4, mRNA [NM_001014765]	93611	GO:0005515(protein binding)|GO:0019005(SCF ubiquitin ligase complex)	174.269	86.0931	174.616	86.0439	1.02104	2.02938	All Detected	1.38394
NPC1L1	A_23_P20075	NM_013389	ref|Homo sapiens NPC1-like 1 (NPC1L1), transcript variant 1, mRNA [NM_013389]	29881	GO:0005515(protein binding)|GO:0005886(plasma membrane)|GO:0006695(cholesterol biosynthetic process)|GO:0007165(signal transduction)|GO:0008144(drug binding)|GO:0008158(hedgehog receptor activity)|GO:0015918(sterol transport)|GO:0016021(integral to membrane)|GO:0016324(apical plasma membrane)|GO:0017137(Rab GTPase binding)|GO:0030299(intestinal cholesterol absorption)|GO:0030301(cholesterol trans…	465.344	208.686	468.246	207.477	1.17432	2.25686	All Detected	4.07452
ZC3HAV1	A_23_P20122	NM_024625	ref|Homo sapiens zinc finger CCCH-type, antiviral 1 (ZC3HAV1), transcript variant 2, mRNA [NM_024625]	56829	GO:0003950(NAD+ ADP-ribosyltransferase activity)|GO:0005515(protein binding)|GO:0005634(nucleus)|GO:0005737(cytoplasm)|GO:0005794(Golgi apparatus)|GO:0008152(metabolic process)|GO:0009615(response to virus)|GO:0032727(positive regulation of interferon-alpha production)|GO:0032728(positive regulation of interferon-beta production)|GO:0043123(positive regulation of I-kappaB kinase/NF-kappaB cascade…	204.107	99.0848	205.011	99.0079	1.05008	2.07065	All Detected	1.65629
VAV3	A_23_P201551	NM_006113	ref|Homo sapiens vav 3 guanine nucleotide exchange factor (VAV3), transcript variant 1, mRNA [NM_006113]	10451	GO:0001525(angiogenesis)|GO:0005070(SH3/SH2 adaptor activity)|GO:0005085(guanyl-nucleotide exchange factor activity)|GO:0005096(GTPase activator activity)|GO:0005154(epidermal growth factor receptor binding)|GO:0005515(protein binding)|GO:0005829(cytosol)|GO:0005886(plasma membrane)|GO:0006906(vesicle fusion)|GO:0006974(response to DNA damage stimulus)|GO:0007229(integrin-mediated signaling pathw…	295.597	903.23	295.613	899.426	-1.60529	0.328669	All Detected	9.43458
LAMC2	A_23_P201636	NM_005562	ref|Homo sapiens laminin, gamma 2 (LAMC2), transcript variant 1, mRNA [NM_005562]	3918	GO:0005576(extracellular region)|GO:0005607(laminin-2 complex)|GO:0005610(laminin-5 complex)|GO:0005615(extracellular space)|GO:0005938(cell cortex)|GO:0007155(cell adhesion)|GO:0008201(heparin binding)|GO:0008544(epidermis development)|GO:0016020(membrane)|GO:0022617(extracellular matrix disassembly)|GO:0030198(extracellular matrix organization)|GO:0031581(hemidesmosome assembly)|GO:0034329(cell…	2877.33	624.036	2865.52	617.527	2.21422	4.64031	All Detected	35.1248
WAC	A_23_P201996	NM_100264	ref|Homo sapiens WW domain containing adaptor with coiled-coil (WAC), transcript variant 2, mRNA [NM_100264]	51322	GO:0000993(RNA polymerase II core binding)|GO:0003682(chromatin binding)|GO:0005515(protein binding)|GO:0005634(nucleus)|GO:0005654(nucleoplasm)|GO:0005681(spliceosomal complex)|GO:0006351(transcription, DNA-dependent)|GO:0006974(response to DNA damage stimulus)|GO:0010390(histone monoubiquitination)|GO:0016239(positive regulation of macroautophagy)|GO:0016607(nuclear speck)|GO:0032435(negative r…	9620.88	4445.11	9489.67	4483.09	1.08186	2.11677	All Detected	78.2277
PPIF	A_23_P202104	NM_005729	ref|Homo sapiens peptidylprolyl isomerase F (PPIF), mRNA [NM_005729]	10105	GO:0000413(protein peptidyl-prolyl isomerization)|GO:0002931(response to ischemia)|GO:0003755(peptidyl-prolyl cis-trans isomerase activity)|GO:0005515(protein binding)|GO:0005753(mitochondrial proton-transporting ATP synthase complex)|GO:0005759(mitochondrial matrix)|GO:0006457(protein folding)|GO:0008637(apoptotic mitochondrial changes)|GO:0010849(regulation of proton-transporting ATPase activit…	19733.9	5264.88	19392.5	5285.59	1.87536	3.66894	All Detected	220.421
ANK3	A_23_P202269	NM_020987	ref|Homo sapiens ankyrin 3, node of Ranvier (ankyrin G) (ANK3), transcript variant 1, mRNA [NM_020987]	288	GO:0000281(cytokinesis after mitosis)|GO:0005200(structural constituent of cytoskeleton)|GO:0005515(protein binding)|GO:0005764(lysosome)|GO:0005783(endoplasmic reticulum)|GO:0005794(Golgi apparatus)|GO:0005886(plasma membrane)|GO:0005923(tight junction)|GO:0007009(plasma membrane organization)|GO:0007016(cytoskeletal anchoring at plasma membrane)|GO:0007165(signal transduction)|GO:0007409(axonog…	60.4932	156.847	61.0305	156.535	-1.35889	0.389883	All Detected	1.49226
MAP2K1	A_23_P20248	NM_002755	ref|Homo sapiens mitogen-activated protein kinase kinase 1 (MAP2K1), mRNA [NM_002755]	5604	GO:0000165(MAPK cascade)|GO:0000186(activation of MAPKK activity)|GO:0000187(activation of MAPK activity)|GO:0002224(toll-like receptor signaling pathway)|GO:0002755(MyD88-dependent toll-like receptor signaling pathway)|GO:0002756(MyD88-independent toll-like receptor signaling pathway)|GO:0003056(regulation of vascular smooth muscle contraction)|GO:0004672(protein kinase activity)|GO:0004674(prot…	5865.39	2709.07	5891.78	2715.34	1.11757	2.16982	All Detected	49.632
FEZ1	A_23_P202881	NM_005103	ref|Homo sapiens fasciculation and elongation protein zeta 1 (zygin I) (FEZ1), transcript variant 1, mRNA [NM_005103]	9638	GO:0005080(protein kinase C binding)|GO:0005515(protein binding)|GO:0005737(cytoplasm)|GO:0005739(mitochondrion)|GO:0005813(centrosome)|GO:0005874(microtubule)|GO:0005886(plasma membrane)|GO:0006810(transport)|GO:0007155(cell adhesion)|GO:0007399(nervous system development)|GO:0007411(axon guidance)|GO:0010976(positive regulation of neuron projection development)|GO:0015630(microtubule cytoskelet…	130.282	53.1608	130.372	52.6044	1.30938	2.47835	All Detected	1.21512
PICALM	A_23_P203658	NM_007166	ref|Homo sapiens phosphatidylinositol binding clathrin assembly protein (PICALM), transcript variant 1, mRNA [NM_007166]	8301	GO:0005515(protein binding)|GO:0005545(1-phosphatidylinositol binding)|GO:0005634(nucleus)|GO:0005794(Golgi apparatus)|GO:0005905(coated pit)|GO:0006461(protein complex assembly)|GO:0006898(receptor-mediated endocytosis)|GO:0007409(axonogenesis)|GO:0008283(cell proliferation)|GO:0010629(negative regulation of gene expression)|GO:0016020(membrane)|GO:0016188(synaptic vesicle maturation)|GO:0016192…	515.198	253.365	521.577	252.859	1.04455	2.06272	All Detected	4.19872
ZNF10	A_23_P203829	NM_015394	ref|Homo sapiens zinc finger protein 10 (ZNF10), mRNA [NM_015394]	7556	GO:0003677(DNA binding)|GO:0005515(protein binding)|GO:0005634(nucleus)|GO:0006351(transcription, DNA-dependent)|GO:0006355(regulation of transcription, DNA-dependent)|GO:0046872(metal ion binding)	192.406	61.6986	193.008	61.1791	1.65755	3.1548	All Detected	2.05982
RNFT2	A_23_P204158	NM_032814	ref|Homo sapiens ring finger protein, transmembrane 2 (RNFT2), transcript variant 2, mRNA [NM_032814]	84900	GO:0008270(zinc ion binding)|GO:0016021(integral to membrane)	397.91	934.972	400.047	929.708	-1.21661	0.430293	All Detected	8.27595
RHOBTB2	A_23_P20427	NM_015178	ref|Homo sapiens Rho-related BTB domain containing 2 (RHOBTB2), transcript variant 3, mRNA [NM_015178]	23221	GO:0005525(GTP binding)|GO:0005829(cytosol)|GO:0005886(plasma membrane)|GO:0007264(small GTPase mediated signal transduction)|GO:0051056(regulation of small GTPase mediated signal transduction)	258.466	574.138	259.204	568.091	-1.13204	0.456272	All Detected	4.82637
PRKAB1	A_23_P204503	NM_006253	ref|Homo sapiens protein kinase, AMP-activated, beta 1 non-catalytic subunit (PRKAB1), mRNA [NM_006253]	5564	GO:0004672(protein kinase activity)|GO:0004679(AMP-activated protein kinase activity)|GO:0005515(protein binding)|GO:0005634(nucleus)|GO:0005829(cytosol)|GO:0006468(protein phosphorylation)|GO:0006633(fatty acid biosynthetic process)|GO:0006996(organelle organization)|GO:0007005(mitochondrion organization)|GO:0007050(cell cycle arrest)|GO:0007165(signal transduction)|GO:0008286(insulin receptor s…	1082.75	330.463	1088.61	329.101	1.72588	3.30782	All Detected	11.8673
BRF2	A_23_P20480	NM_018310	ref|Homo sapiens BRF2, RNA polymerase III transcription initiation factor 50 kDa subunit (BRF2), mRNA [NM_018310]	55290	GO:0005654(nucleoplasm)|GO:0006352(transcription initiation, DNA-dependent)|GO:0006355(regulation of transcription, DNA-dependent)|GO:0006383(transcription from RNA polymerase III promoter)|GO:0008270(zinc ion binding)|GO:0010467(gene expression)	669.28	308.956	672.783	308.256	1.12601	2.18255	All Detected	5.69574
LCP1	A_23_P204847	NM_002298	ref|Homo sapiens lymphocyte cytosolic protein 1 (L-plastin) (LCP1), mRNA [NM_002298]	3936	GO:0001725(stress fiber)|GO:0001726(ruffle)|GO:0001891(phagocytic cup)|GO:0002286(T cell activation involved in immune response)|GO:0003779(actin binding)|GO:0005509(calcium ion binding)|GO:0005615(extracellular space)|GO:0005737(cytoplasm)|GO:0005829(cytosol)|GO:0005884(actin filament)|GO:0005886(plasma membrane)|GO:0005925(focal adhesion)|GO:0010737(protein kinase A signaling cascade)|GO:001562…	132.462	36.1257	132.769	35.5412	1.90135	3.73563	All Detected	1.51918
NDRG1	A_23_P20494	NM_006096	ref|Homo sapiens N-myc downstream regulated 1 (NDRG1), transcript variant 2, mRNA [NM_006096]	10397	GO:0005515(protein binding)|GO:0005634(nucleus)|GO:0005737(cytoplasm)|GO:0005813(centrosome)|GO:0005829(cytosol)|GO:0005874(microtubule)|GO:0005886(plasma membrane)|GO:0005913(cell-cell adherens junction)|GO:0008017(microtubule binding)|GO:0010038(response to metal ion)|GO:0015630(microtubule cytoskeleton)|GO:0017137(Rab GTPase binding)|GO:0030330(DNA damage response, signal transduction by p53 c…	119417	2961.41	118386	2980.57	5.31177	39.7193	All Detected	1803.21
ANKRD10	A_23_P205046	NM_017664	ref|Homo sapiens ankyrin repeat domain 10 (ANKRD10), transcript variant 1, mRNA [NM_017664]	55608	-	806.194	337.242	810.496	335.326	1.27324	2.41704	All Detected	7.42454
SLC46A3	A_23_P205074	NM_181785	ref|Homo sapiens solute carrier family 46, member 3 (SLC46A3), transcript variant 1, mRNA [NM_181785]	283537	GO:0003674(molecular_function)|GO:0008150(biological_process)|GO:0016021(integral to membrane)|GO:0055085(transmembrane transport)|GO:0070062(extracellular vesicular exosome)	58.4905	148.764	59.0432	148.631	-1.33189	0.397247	All Detected	1.39981
PDS5B	A_23_P205098	NM_015032	ref|Homo sapiens PDS5 cohesin associated factor B (PDS5B), mRNA [NM_015032]	23047	GO:0000278(mitotic cell cycle)|GO:0000775(chromosome, centromeric region)|GO:0000785(chromatin)|GO:0003677(DNA binding)|GO:0005515(protein binding)|GO:0005524(ATP binding)|GO:0005634(nucleus)|GO:0005654(nucleoplasm)|GO:0005694(chromosome)|GO:0005829(cytosol)|GO:0007064(mitotic sister chromatid cohesion)|GO:0008283(cell proliferation)|GO:0008285(negative regulation of cell proliferation)|GO:004212…	119.585	257.464	119.477	257.07	-1.10543	0.464765	All Detected	2.14988
ASB2	A_23_P205370	NM_016150	ref|Homo sapiens ankyrin repeat and SOCS box containing 2 (ASB2), transcript variant 2, mRNA [NM_016150]	51676	GO:0000209(protein polyubiquitination)|GO:0004842(ubiquitin-protein ligase activity)|GO:0005515(protein binding)|GO:0007165(signal transduction)|GO:0031466(Cul5-RING ubiquitin ligase complex)|GO:0035556(intracellular signal transduction)|GO:0035914(skeletal muscle cell differentiation)|GO:0042787(protein ubiquitination involved in ubiquitin-dependent protein catabolic process)|GO:0045445(myoblast…	208.077	37.7331	208.976	37.209	2.48961	5.61627	All Detected	2.68385
ABHD4	A_23_P205519	NM_022060	ref|Homo sapiens abhydrolase domain containing 4 (ABHD4), mRNA [NM_022060]	63874	GO:0016042(lipid catabolic process)|GO:0016787(hydrolase activity)	4172.11	1830.46	4141.63	1822.53	1.18425	2.27246	All Detected	36.2359
MAX	A_23_P205549	NM_145113	ref|Homo sapiens MYC associated factor X (MAX), transcript variant 3, mRNA [NM_145113]	4149	GO:0003700(sequence-specific DNA binding transcription factor activity)|GO:0003712(transcription cofactor activity)|GO:0003713(transcription coactivator activity)|GO:0005515(protein binding)|GO:0005634(nucleus)|GO:0005654(nucleoplasm)|GO:0005737(cytoplasm)|GO:0006355(regulation of transcription, DNA-dependent)|GO:0006366(transcription from RNA polymerase II promoter)|GO:0006461(protein complex as…	9266.6	4531.98	9150.21	4566.52	1.00271	2.00376	All Detected	71.62
CDC37L1	A_23_P20558	ENST00000381854	ens|cell division cycle 37-like 1 [Source:HGNC Symbol;Acc:HGNC:17179] [ENST00000381854]	55664	GO:0005515(protein binding)|GO:0005737(cytoplasm)|GO:0006457(protein folding)|GO:0031072(heat shock protein binding)|GO:0050821(protein stabilization)|GO:0051082(unfolded protein binding)|GO:0051087(chaperone binding)	630.039	269.791	636.099	269.454	1.23921	2.3607	All Detected	5.72883
JKAMP	A_23_P205584	NM_001284201	ref|Homo sapiens JNK1/MAPK8-associated membrane protein (JKAMP), transcript variant 3, mRNA [NM_001284201]	51528	GO:0005789(endoplasmic reticulum membrane)|GO:0006986(response to unfolded protein)|GO:0016021(integral to membrane)|GO:0030433(ER-associated protein catabolic process)|GO:0031625(ubiquitin protein ligase binding)	137.225	298.046	137.502	297.736	-1.11458	0.461827	All Detected	2.50364
GMFB	A_23_P205611	NM_004124	ref|Homo sapiens glia maturation factor, beta (GMFB), mRNA [NM_004124]	2764	GO:0003779(actin binding)|GO:0004860(protein kinase inhibitor activity)|GO:0004871(signal transducer activity)|GO:0005622(intracellular)|GO:0006468(protein phosphorylation)|GO:0006469(negative regulation of protein kinase activity)|GO:0007165(signal transduction)|GO:0007399(nervous system development)|GO:0007612(learning)|GO:0007626(locomotory behavior)|GO:0008047(enzyme activator activity)|GO:00…	510.155	237.032	515.783	235.571	1.1306	2.1895	All Detected	4.37832
BCL11B	A_23_P205738	NM_138576	ref|Homo sapiens B-cell CLL/lymphoma 11B (zinc finger protein) (BCL11B), transcript variant 1, mRNA [NM_138576]	64919	GO:0000978(RNA polymerase II core promoter proximal region sequence-specific DNA binding)|GO:0001077(RNA polymerase II core promoter proximal region sequence-specific DNA binding transcription factor activity involved in positive regulation of transcription)|GO:0003334(keratinocyte development)|GO:0003382(epithelial cell morphogenesis)|GO:0005515(protein binding)|GO:0005634(nucleus)|GO:0006351(tr…	267.578	127.824	268.225	127.806	1.06949	2.09868	All Detected	2.19404
ARPP19	A_23_P205768	NM_006628	ref|Homo sapiens cAMP-regulated phosphoprotein, 19kDa (ARPP19), mRNA [NM_006628]	10776	GO:0000086(G2/M transition of mitotic cell cycle)|GO:0000278(mitotic cell cycle)|GO:0004864(protein phosphatase inhibitor activity)|GO:0005102(receptor binding)|GO:0005654(nucleoplasm)|GO:0005737(cytoplasm)|GO:0007067(mitosis)|GO:0008601(protein phosphatase type 2A regulator activity)|GO:0015459(potassium channel regulator activity)|GO:0019212(phosphatase inhibitor activity)|GO:0043086(negative r…	9558.57	3150.04	9437.32	3156.5	1.58005	2.9898	All Detected	98.1377
PPIP5K1	A_23_P205818	NM_001130858	ref|Homo sapiens diphosphoinositol pentakisphosphate kinase 1 (PPIP5K1), transcript variant 5, mRNA [NM_001130858]	9677	GO:0000827(inositol-1,3,4,5,6-pentakisphosphate kinase activity)|GO:0000832(inositol hexakisphosphate 5-kinase activity)|GO:0003993(acid phosphatase activity)|GO:0005524(ATP binding)|GO:0005654(nucleoplasm)|GO:0005737(cytoplasm)|GO:0005829(cytosol)|GO:0005886(plasma membrane)|GO:0006020(inositol metabolic process)|GO:0016310(phosphorylation)|GO:0016311(dephosphorylation)|GO:0033857(diphosphoinosi…	71.0636	176.164	71.5127	175.845	-1.29803	0.406681	All Detected	1.63019
NTRK3	A_23_P205900	NM_001012338	ref|Homo sapiens neurotrophic tyrosine kinase, receptor, type 3 (NTRK3), transcript variant 1, mRNA [NM_001012338]	4916	GO:0000187(activation of MAPK activity)|GO:0001764(neuron migration)|GO:0001933(negative regulation of protein phosphorylation)|GO:0002039(p53 binding)|GO:0004714(transmembrane receptor protein tyrosine kinase activity)|GO:0005030(neurotrophin receptor activity)|GO:0005515(protein binding)|GO:0005524(ATP binding)|GO:0005737(cytoplasm)|GO:0005887(integral to plasma membrane)|GO:0007169(transmembra…	147.812	415.598	147.953	413.452	-1.48258	0.357848	All Detected	4.14842
PRC1	A_23_P206059	NM_003981	ref|Homo sapiens protein regulator of cytokinesis 1 (PRC1), transcript variant 1, mRNA [NM_003981]	9055	GO:0000022(mitotic spindle elongation)|GO:0000910(cytokinesis)|GO:0000922(spindle pole)|GO:0005515(protein binding)|GO:0005634(nucleus)|GO:0005654(nucleoplasm)|GO:0005737(cytoplasm)|GO:0005819(spindle)|GO:0005876(spindle microtubule)|GO:0005886(plasma membrane)|GO:0008017(microtubule binding)|GO:0015630(microtubule cytoskeleton)|GO:0019894(kinesin binding)|GO:0019901(protein kinase binding)|GO:00…	5749.15	13730.3	5755.3	13964.1	-1.27876	0.41215	All Detected	128.263
AEN	A_23_P206077	NM_022767	ref|Homo sapiens apoptosis enhancing nuclease (AEN), mRNA [NM_022767]	64782	GO:0003676(nucleic acid binding)|GO:0004527(exonuclease activity)|GO:0005634(nucleus)|GO:0005654(nucleoplasm)|GO:0005730(nucleolus)|GO:0010212(response to ionizing radiation)|GO:0031965(nuclear membrane)|GO:0042771(DNA damage response, signal transduction by p53 class mediator resulting in induction of apoptosis)|GO:0090305(nucleic acid phosphodiester bond hydrolysis)	4359.91	842.917	4319.78	840.49	2.36165	5.13959	All Detected	54.3639
FANCA	A_23_P206441	NM_000135	ref|Homo sapiens Fanconi anemia, complementation group A (FANCA), transcript variant 1, mRNA [NM_000135]	2175	GO:0005515(protein binding)|GO:0005634(nucleus)|GO:0005654(nucleoplasm)|GO:0005730(nucleolus)|GO:0005737(cytoplasm)|GO:0006281(DNA repair)|GO:0006461(protein complex assembly)|GO:0007140(male meiosis)|GO:0008584(male gonad development)|GO:0008585(female gonad development)|GO:0042127(regulation of cell proliferation)|GO:0043240(Fanconi anaemia nuclear complex)	143.829	343.215	144.121	340.822	-1.24173	0.422864	All Detected	3.07345
CLEC18B	A_23_P206501	NM_001011880	ref|Homo sapiens C-type lectin domain family 18, member B (CLEC18B), mRNA [NM_001011880]	497190	GO:0005576(extracellular region)|GO:0030246(carbohydrate binding)	171.657	34.3874	171.734	33.7872	2.34563	5.08281	All Detected	2.15542
USP31	A_23_P206612	NM_020718	ref|Homo sapiens ubiquitin specific peptidase 31 (USP31), mRNA [NM_020718]	57478	GO:0004197(cysteine-type endopeptidase activity)|GO:0004843(ubiquitin-specific protease activity)|GO:0005634(nucleus)|GO:0016579(protein deubiquitination)|GO:0043161(proteasomal ubiquitin-dependent protein catabolic process)|GO:0061136(regulation of proteasomal protein catabolic process)	788.414	263.016	789.129	262.222	1.58947	3.0094	All Detected	8.23293
MT1E	A_23_P206724	NM_175617	ref|Homo sapiens metallothionein 1E (MT1E), mRNA [NM_175617]	4493	GO:0005634(nucleus)|GO:0005737(cytoplasm)|GO:0008270(zinc ion binding)|GO:0045926(negative regulation of growth)|GO:0048471(perinuclear region of cytoplasm)|GO:0071276(cellular response to cadmium ion)|GO:0071294(cellular response to zinc ion)	19096.7	6199.22	18727.3	6158.42	1.60451	3.04093	All Detected	196.389
HP	A_23_P206760	NM_005143	ref|Homo sapiens haptoglobin (HP), transcript variant 1, mRNA [NM_005143]	3240	GO:0002376(immune system process)|GO:0003824(catalytic activity)|GO:0005515(protein binding)|GO:0005576(extracellular region)|GO:0005615(extracellular space)|GO:0006898(receptor-mediated endocytosis)|GO:0006952(defense response)|GO:0006953(acute-phase response)|GO:0008152(metabolic process)|GO:0010942(positive regulation of cell death)|GO:0016209(antioxidant activity)|GO:0030492(hemoglobin bindin…	472.898	50.3307	475.809	49.8042	3.25604	9.5536	All Detected	6.65633
WDR45B	A_23_P207020	NM_019613	ref|Homo sapiens WD repeat domain 45B (WDR45B), mRNA [NM_019613]	56270	GO:0000045(autophagic vacuole assembly)|GO:0000422(mitochondrion degradation)|GO:0005829(cytosol)|GO:0006497(protein lipidation)|GO:0006995(cellular response to nitrogen starvation)|GO:0019898(extrinsic to membrane)|GO:0032266(phosphatidylinositol-3-phosphate binding)|GO:0034045(pre-autophagosomal structure membrane)|GO:0034497(protein localization to pre-autophagosomal structure)|GO:0080025(phos…	36309.1	10947	36157.6	11121.8	1.70091	3.25106	All Detected	391.185
GTF3C4	A_23_P20732	NM_012204	ref|Homo sapiens general transcription factor IIIC, polypeptide 4, 90kDa (GTF3C4), mRNA [NM_012204]	9329	GO:0000127(transcription factor TFIIIC complex)|GO:0003677(DNA binding)|GO:0004402(histone acetyltransferase activity)|GO:0005515(protein binding)|GO:0005654(nucleoplasm)|GO:0006351(transcription, DNA-dependent)|GO:0006383(transcription from RNA polymerase III promoter)|GO:0006384(transcription initiation from RNA polymerase III promoter)|GO:0008047(enzyme activator activity)|GO:0010467(gene expr…	2697.7	1037.54	2693.93	1032.1	1.38413	2.61015	All Detected	25.9661
BRCA1	A_23_P207400	NM_007300	ref|Homo sapiens breast cancer 1, early onset (BRCA1), transcript variant 2, mRNA [NM_007300]	672	GO:0000151(ubiquitin ligase complex)|GO:0000724(double-strand break repair via homologous recombination)|GO:0000794(condensed nuclear chromosome)|GO:0003677(DNA binding)|GO:0003684(damaged DNA binding)|GO:0003713(transcription coactivator activity)|GO:0003723(RNA binding)|GO:0004842(ubiquitin-protein ligase activity)|GO:0005515(protein binding)|GO:0005634(nucleus)|GO:0005654(nucleoplasm)|GO:00056…	919.374	2525.38	924.968	2542.64	-1.45885	0.363783	All Detected	25.2761
MAP2K6	A_23_P207445	NM_002758	ref|Homo sapiens mitogen-activated protein kinase kinase 6 (MAP2K6), mRNA [NM_002758]	5608	GO:0000187(activation of MAPK activity)|GO:0002224(toll-like receptor signaling pathway)|GO:0002755(MyD88-dependent toll-like receptor signaling pathway)|GO:0002756(MyD88-independent toll-like receptor signaling pathway)|GO:0002931(response to ischemia)|GO:0004702(receptor signaling protein serine/threonine kinase activity)|GO:0004708(MAP kinase kinase activity)|GO:0004713(protein tyrosine kinase…	597.437	1221.52	603.832	1215.21	-1.00898	0.496897	All Detected	9.55272
PDK2	A_23_P207517	NM_002611	ref|Homo sapiens pyruvate dehydrogenase kinase, isozyme 2 (PDK2), transcript variant 1, mRNA [NM_002611]	5164	GO:0004672(protein kinase activity)|GO:0004740(pyruvate dehydrogenase (acetyl-transferring) kinase activity)|GO:0005524(ATP binding)|GO:0005654(nucleoplasm)|GO:0005737(cytoplasm)|GO:0005739(mitochondrion)|GO:0005759(mitochondrial matrix)|GO:0005967(mitochondrial pyruvate dehydrogenase complex)|GO:0006006(glucose metabolic process)|GO:0006090(pyruvate metabolic process)|GO:0006111(regulation of gl…	468.348	1154.91	470.785	1148.52	-1.28664	0.409906	All Detected	10.5896
DUSP14	A_23_P207537	NM_007026	ref|Homo sapiens dual specificity phosphatase 14 (DUSP14), mRNA [NM_007026]	11072	GO:0000188(inactivation of MAPK activity)|GO:0004725(protein tyrosine phosphatase activity)|GO:0008138(protein tyrosine/serine/threonine phosphatase activity)|GO:0017017(MAP kinase tyrosine/serine/threonine phosphatase activity)|GO:0035335(peptidyl-tyrosine dephosphorylation)	7081.99	1864.95	7090.98	1853.31	1.93588	3.82613	All Detected	81.8387
TNS4	A_23_P207850	NM_032865	ref|Homo sapiens tensin 4 (TNS4), mRNA [NM_032865]	84951	GO:0003779(actin binding)|GO:0005515(protein binding)|GO:0005737(cytoplasm)|GO:0005856(cytoskeleton)|GO:0005925(focal adhesion)|GO:0006915(apoptotic process)|GO:0008104(protein localization)	2500.79	5434.43	2481.55	5439.74	-1.1323	0.456189	All Detected	46.2217
CARD14	A_23_P207879	NM_024110	ref|Homo sapiens caspase recruitment domain family, member 14 (CARD14), transcript variant 1, mRNA [NM_024110]	79092	GO:0001934(positive regulation of protein phosphorylation)|GO:0005737(cytoplasm)|GO:0005886(plasma membrane)|GO:0006915(apoptotic process)|GO:0007250(activation of NF-kappaB-inducing kinase activity)|GO:0033209(tumor necrosis factor-mediated signaling pathway)|GO:0043066(negative regulation of apoptotic process)|GO:0050700(CARD domain binding)|GO:0051092(positive regulation of NF-kappaB transcrip…	127.054	39.918	127.069	39.4053	1.68915	3.22466	All Detected	1.36974
ZNF432	A_23_P208210	NM_014650	ref|Homo sapiens zinc finger protein 432 (ZNF432), mRNA [NM_014650]	9668	GO:0003677(DNA binding)|GO:0003700(sequence-specific DNA binding transcription factor activity)|GO:0005634(nucleus)|GO:0006351(transcription, DNA-dependent)|GO:0006355(regulation of transcription, DNA-dependent)|GO:0046872(metal ion binding)	177.326	52.2514	177.577	51.6597	1.78133	3.43743	All Detected	1.96745
UHRF1	A_23_P208880	NM_013282	ref|Homo sapiens ubiquitin-like with PHD and ring finger domains 1 (UHRF1), transcript variant 2, mRNA [NM_013282]	29128	GO:0000122(negative regulation of transcription from RNA polymerase II promoter)|GO:0000790(nuclear chromatin)|GO:0000791(euchromatin)|GO:0000792(heterochromatin)|GO:0000987(core promoter proximal region sequence-specific DNA binding)|GO:0003700(sequence-specific DNA binding transcription factor activity)|GO:0004842(ubiquitin-protein ligase activity)|GO:0005515(protein binding)|GO:0005634(nucleus…	801.61	1827.38	803.624	1819.53	-1.17897	0.441666	All Detected	15.8735
DNAJB2	A_23_P209519	NM_001039550	ref|Homo sapiens DnaJ (Hsp40) homolog, subfamily B, member 2 (DNAJB2), transcript variant 1, mRNA [NM_001039550]	3300	GO:0000502(proteasome complex)|GO:0005515(protein binding)|GO:0005634(nucleus)|GO:0005829(cytosol)|GO:0006457(protein folding)|GO:0006986(response to unfolded protein)|GO:0008285(negative regulation of cell proliferation)|GO:0016234(inclusion body)|GO:0030308(negative regulation of cell growth)|GO:0030433(ER-associated protein catabolic process)|GO:0030544(Hsp70 protein binding)|GO:0031398(positi…	372.378	37.4316	373.517	36.9005	3.33946	10.1223	All Detected	5.25963
CYP1B1	A_23_P209625	NM_000104	ref|Homo sapiens cytochrome P450, family 1, subfamily B, polypeptide 1 (CYP1B1), mRNA [NM_000104]	1545	GO:0001525(angiogenesis)|GO:0002930(trabecular meshwork development)|GO:0004497(monooxygenase activity)|GO:0005506(iron ion binding)|GO:0005739(mitochondrion)|GO:0005789(endoplasmic reticulum membrane)|GO:0006725(cellular aromatic compound metabolic process)|GO:0006805(xenobiotic metabolic process)|GO:0006809(nitric oxide biosynthetic process)|GO:0007155(cell adhesion)|GO:0007601(visual perceptio…	2437.34	4921.53	2415.79	4940.46	-1.03215	0.488979	All Detected	39.4481
TRIB3	A_23_P210690	NM_021158	ref|Homo sapiens tribbles pseudokinase 3 (TRIB3), transcript variant 1, mRNA [NM_021158]	57761	GO:0003714(transcription corepressor activity)|GO:0004860(protein kinase inhibitor activity)|GO:0005515(protein binding)|GO:0005524(ATP binding)|GO:0005634(nucleus)|GO:0005654(nucleoplasm)|GO:0005829(cytosol)|GO:0005886(plasma membrane)|GO:0006351(transcription, DNA-dependent)|GO:0006468(protein phosphorylation)|GO:0006469(negative regulation of protein kinase activity)|GO:0007173(epidermal growt…	47474.7	19051.1	47162.1	19392.5	1.28213	2.43197	All Detected	433.9
BACH1	A_23_P211047	NM_206866	ref|Homo sapiens BTB and CNC homology 1, basic leucine zipper transcription factor 1 (BACH1), transcript variant 1, mRNA [NM_206866]	571	GO:0000083(regulation of transcription involved in G1/S phase of mitotic cell cycle)|GO:0000117(regulation of transcription involved in G2/M-phase of mitotic cell cycle)|GO:0000122(negative regulation of transcription from RNA polymerase II promoter)|GO:0000980(RNA polymerase II distal enhancer sequence-specific DNA binding)|GO:0001078(RNA polymerase II core promoter proximal region sequence-spec…	2077.6	365.594	2075.13	363.4	2.51357	5.71033	All Detected	26.7458
DDIT3	A_23_P21134	NM_004083	ref|Homo sapiens DNA-damage-inducible transcript 3 (DDIT3), transcript variant 5, mRNA [NM_004083]	1649	GO:0000978(RNA polymerase II core promoter proximal region sequence-specific DNA binding)|GO:0001077(RNA polymerase II core promoter proximal region sequence-specific DNA binding transcription factor activity involved in positive regulation of transcription)|GO:0001955(blood vessel maturation)|GO:0003677(DNA binding)|GO:0003700(sequence-specific DNA binding transcription factor activity)|GO:00037…	1382.25	123.459	1387.87	123.49	3.4904	11.2387	All Detected	19.7559
OPA1	A_23_P211797	NM_130837	ref|Homo sapiens optic atrophy 1 (autosomal dominant) (OPA1), transcript variant 8, mRNA [NM_130837]	4976	GO:0000266(mitochondrial fission)|GO:0000287(magnesium ion binding)|GO:0001843(neural tube closure)|GO:0003924(GTPase activity)|GO:0005515(protein binding)|GO:0005525(GTP binding)|GO:0005654(nucleoplasm)|GO:0005737(cytoplasm)|GO:0005739(mitochondrion)|GO:0005741(mitochondrial outer membrane)|GO:0005743(mitochondrial inner membrane)|GO:0005758(mitochondrial intermembrane space)|GO:0006915(apoptoti…	205.376	424.708	206.368	421.213	-1.02933	0.489937	All Detected	3.35696
HTT	A_23_P212749	NM_002111	ref|Homo sapiens huntingtin (HTT), mRNA [NM_002111]	3064	GO:0000050(urea cycle)|GO:0000052(citrulline metabolic process)|GO:0000132(establishment of mitotic spindle orientation)|GO:0002039(p53 binding)|GO:0005515(protein binding)|GO:0005634(nucleus)|GO:0005654(nucleoplasm)|GO:0005737(cytoplasm)|GO:0005739(mitochondrion)|GO:0005770(late endosome)|GO:0005776(autophagic vacuole)|GO:0005783(endoplasmic reticulum)|GO:0005794(Golgi apparatus)|GO:0005829(cyto…	138.44	279.459	138.68	279.133	-1.00919	0.496826	All Detected	2.19457
TACC3	A_23_P212844	NM_006342	ref|Homo sapiens transforming, acidic coiled-coil containing protein 3 (TACC3), mRNA [NM_006342]	10460	GO:0000226(microtubule cytoskeleton organization)|GO:0001666(response to hypoxia)|GO:0005515(protein binding)|GO:0005737(cytoplasm)|GO:0005813(centrosome)|GO:0008283(cell proliferation)|GO:0019904(protein domain specific binding)|GO:0021987(cerebral cortex development)|GO:0022008(neurogenesis)|GO:0022027(interkinetic nuclear migration)|GO:0030097(hemopoiesis)|GO:0030953(astral microtubule organiz…	289.852	828.041	290.657	825.489	-1.50593	0.352102	All Detected	8.35676
ZGRF1	A_23_P213166	NM_018392	ref|Homo sapiens zinc finger, GRF-type containing 1 (ZGRF1), mRNA [NM_018392]	55345	GO:0008270(zinc ion binding)|GO:0016021(integral to membrane)	93.5107	192.533	93.358	192.149	-1.04138	0.485862	All Detected	1.54362
PAM	A_23_P213678	NM_000919	ref|Homo sapiens peptidylglycine alpha-amidating monooxygenase (PAM), transcript variant 1, mRNA [NM_000919]	5066	GO:0001519(peptide amidation)|GO:0004504(peptidylglycine monooxygenase activity)|GO:0004598(peptidylamidoglycolate lyase activity)|GO:0005507(copper ion binding)|GO:0005515(protein binding)|GO:0008270(zinc ion binding)|GO:0016020(membrane)|GO:0016021(integral to membrane)|GO:0031418(L-ascorbic acid binding)|GO:0055114(oxidation-reduction process)|GO:0070062(extracellular vesicular exosome)	7260.88	3265.58	7266.24	3280.12	1.14746	2.21524	All Detected	62.2831
PPARGC1B	A_23_P213959	NM_133263	ref|Homo sapiens peroxisome proliferator-activated receptor gamma, coactivator 1 beta (PPARGC1B), transcript variant 1, mRNA [NM_133263]	133522	GO:0000166(nucleotide binding)|GO:0001104(RNA polymerase II transcription cofactor activity)|GO:0001503(ossification)|GO:0003723(RNA binding)|GO:0005634(nucleus)|GO:0005654(nucleoplasm)|GO:0005739(mitochondrion)|GO:0006355(regulation of transcription, DNA-dependent)|GO:0006366(transcription from RNA polymerase II promoter)|GO:0006390(transcription from mitochondrial promoter)|GO:0006996(organelle…	257.294	115.487	257.707	115.621	1.15633	2.2289	All Detected	2.2201
SPINK1	A_23_P214079	NM_003122	ref|Homo sapiens serine peptidase inhibitor, Kazal type 1 (SPINK1), mRNA [NM_003122]	6690	GO:0004866(endopeptidase inhibitor activity)|GO:0004867(serine-type endopeptidase inhibitor activity)|GO:0005515(protein binding)|GO:0005615(extracellular space)|GO:0010751(negative regulation of nitric oxide mediated signal transduction)|GO:0050732(negative regulation of peptidyl-tyrosine phosphorylation)|GO:0060046(regulation of acrosome reaction)|GO:0070062(extracellular vesicular exosome)|GO:…	338.248	20.354	340.566	19.9734	4.09178	17.051	All Detected	5.00926
EGR1	A_23_P214080	NM_001964	ref|Homo sapiens early growth response 1 (EGR1), mRNA [NM_001964]	1958	GO:0000122(negative regulation of transcription from RNA polymerase II promoter)|GO:0000976(transcription regulatory region sequence-specific DNA binding)|GO:0000979(RNA polymerase II core promoter sequence-specific DNA binding)|GO:0001077(RNA polymerase II core promoter proximal region sequence-specific DNA binding transcription factor activity involved in positive regulation of transcription)|G…	4551.62	888.463	4511.54	884.862	2.35009	5.09858	All Detected	56.6668
HIVEP2	A_23_P214766	NM_006734	ref|Homo sapiens human immunodeficiency virus type I enhancer binding protein 2 (HIVEP2), mRNA [NM_006734]	3097	GO:0003677(DNA binding)|GO:0005654(nucleoplasm)|GO:0006351(transcription, DNA-dependent)|GO:0006355(regulation of transcription, DNA-dependent)|GO:0046872(metal ion binding)	1768.19	490.428	1778.77	486.267	1.87106	3.65801	All Detected	20.1953
AKAP12	A_23_P214897	NM_144497	ref|Homo sapiens A kinase (PRKA) anchor protein 12 (AKAP12), transcript variant 2, mRNA [NM_144497]	9590	GO:0005515(protein binding)|GO:0005737(cytoplasm)|GO:0005856(cytoskeleton)|GO:0005886(plasma membrane)|GO:0005925(focal adhesion)|GO:0005938(cell cortex)|GO:0006605(protein targeting)|GO:0007186(G-protein coupled receptor signaling pathway)|GO:0008179(adenylate cyclase binding)|GO:0010739(positive regulation of protein kinase A signaling cascade)|GO:0030819(positive regulation of cAMP biosyntheti…	3124.1	1134.89	3117.5	1128.97	1.46538	2.76136	All Detected	31.0707
CITED2	A_23_P214969	NM_006079	ref|Homo sapiens Cbp/p300-interacting transactivator, with Glu/Asp-rich carboxy-terminal domain, 2 (CITED2), transcript variant 1, mRNA [NM_006079]	10370	GO:0000122(negative regulation of transcription from RNA polymerase II promoter)|GO:0000790(nuclear chromatin)|GO:0001106(RNA polymerase II transcription corepressor activity)|GO:0001666(response to hypoxia)|GO:0001889(liver development)|GO:0003151(outflow tract morphogenesis)|GO:0003156(regulation of organ formation)|GO:0003682(chromatin binding)|GO:0003700(sequence-specific DNA binding transcri…	3973.34	692.35	3946.29	689.448	2.51698	5.72384	All Detected	50.8882
PODXL	A_23_P215060	NM_001018111	ref|Homo sapiens podocalyxin-like (PODXL), transcript variant 1, mRNA [NM_001018111]	5420	GO:0001726(ruffle)|GO:0005515(protein binding)|GO:0005615(extracellular space)|GO:0005737(cytoplasm)|GO:0005886(plasma membrane)|GO:0005887(integral to plasma membrane)|GO:0007155(cell adhesion)|GO:0007162(negative regulation of cell adhesion)|GO:0016324(apical plasma membrane)|GO:0016477(cell migration)|GO:0022408(negative regulation of cell-cell adhesion)|GO:0030027(lamellipodium)|GO:0030175(fi…	4768.43	2296.26	4762.55	2301.99	1.04885	2.06889	All Detected	38.4463
CEP41	A_23_P215070	NM_018718	ref|Homo sapiens centrosomal protein 41kDa (CEP41), transcript variant 1, mRNA [NM_018718]	95681	GO:0000086(G2/M transition of mitotic cell cycle)|GO:0000278(mitotic cell cycle)|GO:0005515(protein binding)|GO:0005813(centrosome)|GO:0005814(centriole)|GO:0005829(cytosol)|GO:0006996(organelle organization)|GO:0015031(protein transport)|GO:0016020(membrane)|GO:0018095(protein polyglutamylation)|GO:0036064(cilium basal body)|GO:0042384(cilium assembly)|GO:0072372(primary cilium)	279.478	697.915	279.688	695.75	-1.31475	0.401994	All Detected	6.50098
ATP6V0A4	A_23_P215111	NM_020632	ref|Homo sapiens ATPase, H+ transporting, lysosomal V0 subunit a4 (ATP6V0A4), transcript variant 1, mRNA [NM_020632]	50617	GO:0000220(vacuolar proton-transporting V-type ATPase, V0 domain)|GO:0001503(ossification)|GO:0005515(protein binding)|GO:0005765(lysosomal membrane)|GO:0005768(endosome)|GO:0005886(plasma membrane)|GO:0006879(cellular iron ion homeostasis)|GO:0006885(regulation of pH)|GO:0007035(vacuolar acidification)|GO:0007588(excretion)|GO:0007605(sensory perception of sound)|GO:0008286(insulin receptor sign…	125.434	50.4506	125.388	49.9157	1.32883	2.512	All Detected	1.17926
LMBR1	A_23_P215214	NM_022458	ref|Homo sapiens limb development membrane protein 1 (LMBR1), mRNA [NM_022458]	64327	GO:0016021(integral to membrane)|GO:0042733(embryonic digit morphogenesis)	96.1119	198.424	96.0158	197.822	-1.04286	0.485364	All Detected	1.59072
GNA12	A_23_P215265	NM_007353	ref|Homo sapiens guanine nucleotide binding protein (G protein) alpha 12 (GNA12), transcript variant 1, mRNA [NM_007353]	2768	GO:0001701(in utero embryonic development)|GO:0003924(GTPase activity)|GO:0004871(signal transducer activity)|GO:0005515(protein binding)|GO:0005525(GTP binding)|GO:0005834(heterotrimeric G-protein complex)|GO:0005886(plasma membrane)|GO:0005925(focal adhesion)|GO:0006184(GTP catabolic process)|GO:0007186(G-protein coupled receptor signaling pathway)|GO:0007188(adenylate cyclase-modulating G-prot…	493.878	243.434	497.931	242.953	1.03527	2.04949	All Detected	3.98403
FAM49A	A_23_P21560	NM_030797	ref|Homo sapiens family with sequence similarity 49, member A (FAM49A), mRNA [NM_030797]	81553	GO:0005622(intracellular)	76.5397	10.9724	76.7377	10.5127	2.8678	7.29952	1 Dectected, 1 not Dectected	1.03476
IGFBP3	A_23_P215634	NM_001013398	ref|Homo sapiens insulin-like growth factor binding protein 3 (IGFBP3), transcript variant 1, mRNA [NM_001013398]	3486	GO:0001558(regulation of cell growth)|GO:0001649(osteoblast differentiation)|GO:0001933(negative regulation of protein phosphorylation)|GO:0001968(fibronectin binding)|GO:0005515(protein binding)|GO:0005520(insulin-like growth factor binding)|GO:0005576(extracellular region)|GO:0005615(extracellular space)|GO:0005634(nucleus)|GO:0006468(protein phosphorylation)|GO:0006915(apoptotic process)|GO:00…	10288.9	4443.65	10149.1	4481.86	1.17918	2.26449	All Detected	88.5508
EGFR	A_23_P215790	NM_005228	ref|Homo sapiens epidermal growth factor receptor (EGFR), transcript variant 1, mRNA [NM_005228]	1956	GO:0000139(Golgi membrane)|GO:0000165(MAPK cascade)|GO:0000186(activation of MAPKK activity)|GO:0001503(ossification)|GO:0001889(liver development)|GO:0001892(embryonic placenta development)|GO:0001934(positive regulation of protein phosphorylation)|GO:0001942(hair follicle development)|GO:0001948(glycoprotein binding)|GO:0003682(chromatin binding)|GO:0003690(double-stranded DNA binding)|GO:00047…	1533.74	547.728	1548.39	541.008	1.51704	2.86204	All Detected	15.7403
MYC	A_23_P215956	NM_002467	ref|Homo sapiens v-myc avian myelocytomatosis viral oncogene homolog (MYC), mRNA [NM_002467]	4609	GO:0000122(negative regulation of transcription from RNA polymerase II promoter)|GO:0000165(MAPK cascade)|GO:0000978(RNA polymerase II core promoter proximal region sequence-specific DNA binding)|GO:0001077(RNA polymerase II core promoter proximal region sequence-specific DNA binding transcription factor activity involved in positive regulation of transcription)|GO:0001658(branching involved in u…	13984.8	6275.31	13768.8	6247.44	1.14006	2.2039	All Detected	117.521
SLA	A_23_P216340	NM_001045556	ref|Homo sapiens Src-like-adaptor (SLA), transcript variant 1, mRNA [NM_001045556]	6503	GO:0005070(SH3/SH2 adaptor activity)|GO:0005515(protein binding)|GO:0005768(endosome)|GO:0009967(positive regulation of signal transduction)	158.781	25.9338	158.931	25.4775	2.64111	6.2381	All Detected	2.08521
TONSL	A_23_P216355	NM_013432	ref|Homo sapiens tonsoku-like, DNA repair protein (TONSL), mRNA [NM_013432]	4796	GO:0000724(double-strand break repair via homologous recombination)|GO:0003714(transcription corepressor activity)|GO:0005515(protein binding)|GO:0005654(nucleoplasm)|GO:0005662(DNA replication factor A complex)|GO:0005737(cytoplasm)|GO:0031297(replication fork processing)|GO:0035101(FACT complex)|GO:0042393(histone binding)|GO:0042555(MCM complex)|GO:0042994(cytoplasmic sequestering of transcrip…	100.809	251.705	101.062	251.099	-1.31302	0.402478	All Detected	2.34433
RLN2	A_23_P216455	NM_005059	ref|Homo sapiens relaxin 2 (RLN2), transcript variant 2, mRNA [NM_005059]	6019	GO:0005179(hormone activity)|GO:0005576(extracellular region)|GO:0007565(female pregnancy)	47.0826	139.997	47.6417	139.661	-1.55163	0.341124	All Detected	1.4378
SLC1A1	A_23_P216468	NM_004170	ref|Homo sapiens solute carrier family 1 (neuronal/epithelial high affinity glutamate transporter, system Xag), member 1 (SLC1A1), mRNA [NM_004170]	6505	GO:0005313(L-glutamate transmembrane transporter activity)|GO:0005886(plasma membrane)|GO:0005887(integral to plasma membrane)|GO:0006811(ion transport)|GO:0007268(synaptic transmission)|GO:0015501(glutamate:sodium symporter activity)|GO:0016020(membrane)|GO:0016324(apical plasma membrane)|GO:0016595(glutamate binding)|GO:0017153(sodium:dicarboxylate symporter activity)|GO:0033229(cysteine transm…	494.919	187.702	499.15	187.104	1.41563	2.66777	All Detected	4.87572
TRIM14	A_23_P216655	NM_014788	ref|Homo sapiens tripartite motif containing 14 (TRIM14), transcript variant 1, mRNA [NM_014788]	9830	GO:0003674(molecular_function)|GO:0005622(intracellular)|GO:0005737(cytoplasm)|GO:0008270(zinc ion binding)|GO:0032897(negative regulation of viral transcription)|GO:0045087(innate immune response)|GO:0051091(positive regulation of sequence-specific DNA binding transcription factor activity)|GO:0051092(positive regulation of NF-kappaB transcription factor activity)	243.497	579.914	243.986	575.021	-1.23682	0.424308	All Detected	5.17243
NEK6	A_23_P216920	NM_014397	ref|Homo sapiens NIMA-related kinase 6 (NEK6), transcript variant 2, mRNA [NM_014397]	10783	GO:0000278(mitotic cell cycle)|GO:0000287(magnesium ion binding)|GO:0000910(cytokinesis)|GO:0000922(spindle pole)|GO:0004674(protein serine/threonine kinase activity)|GO:0004871(signal transducer activity)|GO:0005515(protein binding)|GO:0005524(ATP binding)|GO:0005634(nucleus)|GO:0005737(cytoplasm)|GO:0005815(microtubule organizing center)|GO:0005829(cytosol)|GO:0005874(microtubule)|GO:0006468(pr…	2015.06	697.951	2015.12	695.997	1.53371	2.89529	All Detected	20.6112
DCAF10	A_23_P217054	NM_024345	ref|Homo sapiens DDB1 and CUL4 associated factor 10 (DCAF10), transcript variant 1, mRNA [NM_024345]	79269	GO:0016567(protein ubiquitination)|GO:0080008(CUL4 RING ubiquitin ligase complex)	1022.26	450.691	1027.86	447.602	1.19936	2.29637	All Detected	9.06656
ZNF275	A_23_P217135	NM_001080485	ref|Homo sapiens zinc finger protein 275 (ZNF275), mRNA [NM_001080485]	10838	GO:0003677(DNA binding)|GO:0005634(nucleus)|GO:0006351(transcription, DNA-dependent)|GO:0006355(regulation of transcription, DNA-dependent)|GO:0046872(metal ion binding)	2755.02	894.905	2748.78	893.284	1.6216	3.07716	All Detected	28.9921
AP1S2	A_23_P217384	NM_003916	ref|Homo sapiens adaptor-related protein complex 1, sigma 2 subunit (AP1S2), transcript variant 2, mRNA [NM_003916]	8905	GO:0000139(Golgi membrane)|GO:0005765(lysosomal membrane)|GO:0005829(cytosol)|GO:0005905(coated pit)|GO:0006886(intracellular protein transport)|GO:0006892(post-Golgi vesicle-mediated transport)|GO:0008565(protein transporter activity)|GO:0016032(viral reproduction)|GO:0019886(antigen processing and presentation of exogenous peptide antigen via MHC class II)|GO:0030119(AP-type membrane coat adapt…	1013.22	486.126	1017.62	482.252	1.07733	2.11013	All Detected	8.36507
GYG2	A_23_P217704	NM_003918	ref|Homo sapiens glycogenin 2 (GYG2), transcript variant 2, mRNA [NM_003918]	8908	GO:0005829(cytosol)|GO:0005975(carbohydrate metabolic process)|GO:0005978(glycogen biosynthetic process)|GO:0005980(glycogen catabolic process)|GO:0006006(glucose metabolic process)|GO:0008466(glycogenin glucosyltransferase activity)|GO:0009405(pathogenesis)|GO:0044281(small molecule metabolic process)	145.712	310.121	145.833	309.298	-1.08468	0.471496	All Detected	2.55415
ATP7A	A_23_P217737	NM_000052	ref|Homo sapiens ATPase, Cu++ transporting, alpha polypeptide (ATP7A), transcript variant 1, mRNA [NM_000052]	538	GO:0000302(response to reactive oxygen species)|GO:0001568(blood vessel development)|GO:0001701(in utero embryonic development)|GO:0001836(release of cytochrome c from mitochondria)|GO:0001974(blood vessel remodeling)|GO:0002082(regulation of oxidative phosphorylation)|GO:0004008(copper-exporting ATPase activity)|GO:0005375(copper ion transmembrane transporter activity)|GO:0005507(copper ion bind…	59.9241	128.15	60.5409	128.09	-1.08117	0.472645	All Detected	1.05545
SMEK1	A_23_P218158	NM_001284280	ref|Homo sapiens SMEK homolog 1, suppressor of mek1 (Dictyostelium) (SMEK1), transcript variant 3, mRNA [NM_001284280]	55671	GO:0005634(nucleus)|GO:0005737(cytoplasm)|GO:0005815(microtubule organizing center)|GO:0006470(protein dephosphorylation)|GO:0030289(protein phosphatase 4 complex)|GO:0045722(positive regulation of gluconeogenesis)	3719.33	1376.11	3715.72	1367.8	1.44178	2.71656	All Detected	36.6862
CDRT1	A_23_P218358	NM_001282540	ref|Homo sapiens CMT1A duplicated region transcript 1 (CDRT1), transcript variant 2, mRNA [NM_001282540]	374286	GO:0003674(molecular_function)|GO:0005575(cellular_component)|GO:0008150(biological_process)	375.647	168.894	377.062	169.053	1.15733	2.23044	All Detected	3.25015
SERTAD1	A_23_P218463	NM_013376	ref|Homo sapiens SERTA domain containing 1 (SERTAD1), mRNA [NM_013376]	29950	GO:0000079(regulation of cyclin-dependent protein kinase activity)|GO:0005515(protein binding)|GO:0006351(transcription, DNA-dependent)|GO:0008284(positive regulation of cell proliferation)|GO:0045893(positive regulation of transcription, DNA-dependent)	43530.3	7942.3	42667.8	7939.45	2.42604	5.37416	All Detected	542.631
GLB1L	A_23_P218579	NM_024506	ref|Homo sapiens galactosidase, beta 1-like (GLB1L), transcript variant 2, mRNA [NM_024506]	79411	GO:0004565(beta-galactosidase activity)|GO:0005576(extracellular region)|GO:0005773(vacuole)|GO:0005975(carbohydrate metabolic process)	96.5319	197.864	96.4342	197.169	-1.03182	0.489094	All Detected	1.57398
WFDC2	A_23_P218675	NM_006103	ref|Homo sapiens WAP four-disulfide core domain 2 (WFDC2), mRNA [NM_006103]	10406	GO:0004866(endopeptidase inhibitor activity)|GO:0004867(serine-type endopeptidase inhibitor activity)|GO:0004869(cysteine-type endopeptidase inhibitor activity)|GO:0005615(extracellular space)|GO:0006508(proteolysis)|GO:0007283(spermatogenesis)|GO:0010951(negative regulation of endopeptidase activity)|GO:0019828(aspartic-type endopeptidase inhibitor activity)|GO:0070062(extracellular vesicular ex…	126.143	55.5904	126.069	54.9929	1.1969	2.29247	All Detected	1.11057
POLQ	A_23_P218827	NM_199420	ref|Homo sapiens polymerase (DNA directed), theta (POLQ), mRNA [NM_199420]	10721	GO:0003684(damaged DNA binding)|GO:0003887(DNA-directed DNA polymerase activity)|GO:0005524(ATP binding)|GO:0005654(nucleoplasm)|GO:0006261(DNA-dependent DNA replication)|GO:0006281(DNA repair)|GO:0043142(single-stranded DNA-dependent ATPase activity)|GO:0071897(DNA biosynthetic process)	331.885	830.643	333.357	828.751	-1.31387	0.40224	All Detected	7.74054
BANP	A_23_P22263	NM_079837	ref|Homo sapiens BTG3 associated nuclear protein (BANP), transcript variant 2, mRNA [NM_079837]	54971	GO:0002039(p53 binding)|GO:0003677(DNA binding)|GO:0005515(protein binding)|GO:0005654(nucleoplasm)|GO:0006351(transcription, DNA-dependent)|GO:0006355(regulation of transcription, DNA-dependent)|GO:0007049(cell cycle)|GO:0007275(multicellular organismal development)|GO:0016568(chromatin modification)|GO:0034504(protein localization to nucleus)|GO:0042177(negative regulation of protein catabolic …	20428.8	7656.24	20172.6	7607.01	1.407	2.65184	All Detected	196.338
CFP	A_23_P22444	NM_002621	ref|Homo sapiens complement factor properdin (CFP), transcript variant 1, mRNA [NM_002621]	5199	GO:0005576(extracellular region)|GO:0005615(extracellular space)|GO:0005788(endoplasmic reticulum lumen)|GO:0006493(protein O-linked glycosylation)|GO:0006955(immune response)|GO:0006956(complement activation)|GO:0006957(complement activation, alternative pathway)|GO:0030449(regulation of complement activation)|GO:0031012(extracellular matrix)|GO:0036066(protein O-linked fucosylation)|GO:0042742(…	172.483	69.9922	172.599	69.477	1.31282	2.48427	All Detected	1.61129
PTHLH	A_23_P2271	NM_198965	ref|Homo sapiens parathyroid hormone-like hormone (PTHLH), transcript variant 1, mRNA [NM_198965]	5744	GO:0001501(skeletal system development)|GO:0001958(endochondral ossification)|GO:0002076(osteoblast development)|GO:0005179(hormone activity)|GO:0005576(extracellular region)|GO:0005615(extracellular space)|GO:0005654(nucleoplasm)|GO:0005737(cytoplasm)|GO:0005794(Golgi apparatus)|GO:0007189(adenylate cyclase-activating G-protein coupled receptor signaling pathway)|GO:0007267(cell-cell signaling)|…	600.491	292.444	607.074	291.728	1.05725	2.08096	All Detected	4.92729
TAC3	A_23_P2283	NM_013251	ref|Homo sapiens tachykinin 3 (TAC3), transcript variant 1, mRNA [NM_013251]	6866	GO:0005102(receptor binding)|GO:0005515(protein binding)|GO:0005576(extracellular region)|GO:0005615(extracellular space)|GO:0007217(tachykinin receptor signaling pathway)|GO:0007218(neuropeptide signaling pathway)|GO:0007565(female pregnancy)|GO:0070062(extracellular vesicular exosome)	513.869	13.5381	520.267	13.0688	5.31505	39.8097	1 Dectected, 1 not Dectected	7.92498
GADD45A	A_23_P23221	NM_001924	ref|Homo sapiens growth arrest and DNA-damage-inducible, alpha (GADD45A), transcript variant 1, mRNA [NM_001924]	1647	GO:0000079(regulation of cyclin-dependent protein kinase activity)|GO:0000185(activation of MAPKKK activity)|GO:0001047(core promoter binding)|GO:0005515(protein binding)|GO:0005634(nucleus)|GO:0005737(cytoplasm)|GO:0006281(DNA repair)|GO:0006469(negative regulation of protein kinase activity)|GO:0006915(apoptotic process)|GO:0007050(cell cycle arrest)|GO:0007098(centrosome cycle)|GO:0042770(sign…	18580.6	1188.29	18261.6	1182.47	3.94894	15.4436	All Detected	266.861
EXO1	A_23_P23303	NM_003686	ref|Homo sapiens exonuclease 1 (EXO1), transcript variant 3, mRNA [NM_003686]	9156	GO:0000737(DNA catabolic process, endonucleolytic)|GO:0000738(DNA catabolic process, exonucleolytic)|GO:0002455(humoral immune response mediated by circulating immunoglobulin)|GO:0003677(DNA binding)|GO:0004523(ribonuclease H activity)|GO:0004527(exonuclease activity)|GO:0005515(protein binding)|GO:0005634(nucleus)|GO:0005654(nucleoplasm)|GO:0006281(DNA repair)|GO:0006298(mismatch repair)|GO:0006…	560.896	1394.53	566.955	1388.8	-1.29254	0.408233	All Detected	12.8414
WDR47	A_23_P23748	NM_014969	ref|Homo sapiens WD repeat domain 47 (WDR47), transcript variant 2, mRNA [NM_014969]	22911	GO:0005737(cytoplasm)|GO:0005874(microtubule)|GO:0007275(multicellular organismal development)	153.653	65.9145	153.907	65.4082	1.23451	2.35302	All Detected	1.38279
SLC30A1	A_23_P23815	NM_021194	ref|Homo sapiens solute carrier family 30 (zinc transporter), member 1 (SLC30A1), mRNA [NM_021194]	7779	GO:0001701(in utero embryonic development)|GO:0005385(zinc ion transmembrane transporter activity)|GO:0005515(protein binding)|GO:0005737(cytoplasm)|GO:0005783(endoplasmic reticulum)|GO:0005794(Golgi apparatus)|GO:0005886(plasma membrane)|GO:0006829(zinc ion transport)|GO:0006874(cellular calcium ion homeostasis)|GO:0006882(cellular zinc ion homeostasis)|GO:0016021(integral to membrane)|GO:001985…	1685.71	684.426	1696.57	680.835	1.31724	2.49189	All Detected	15.8708
CCNJ	A_23_P24176	NM_019084	ref|Homo sapiens cyclin J (CCNJ), transcript variant 2, mRNA [NM_019084]	54619	GO:0005634(nucleus)	524.117	235.618	530.864	234.248	1.1803	2.26624	All Detected	4.63462
IDI2-AS1	A_23_P24275	NR_027709	ref|Homo sapiens IDI2 antisense RNA 1 (IDI2-AS1), transcript variant 4, long non-coding RNA [NR_027709]	55853	-	231.59	27.8943	232.97	27.4554	3.08498	8.4854	All Detected	3.21116
SIAE	A_23_P24616	NM_170601	ref|Homo sapiens sialic acid acetylesterase (SIAE), transcript variant 1, mRNA [NM_170601]	54414	GO:0001681(sialate O-acetylesterase activity)|GO:0002682(regulation of immune system process)|GO:0005615(extracellular space)|GO:0005764(lysosome)|GO:0005975(carbohydrate metabolic process)|GO:0070062(extracellular vesicular exosome)	307.621	627.81	308.305	620.853	-1.00989	0.496583	All Detected	4.88357
P2RY2	A_23_P24903	NM_176072	ref|Homo sapiens purinergic receptor P2Y, G-protein coupled, 2 (P2RY2), transcript variant 1, mRNA [NM_176072]	5029	GO:0004872(receptor activity)|GO:0005886(plasma membrane)|GO:0005887(integral to plasma membrane)|GO:0006873(cellular ion homeostasis)|GO:0007200(phospholipase C-activating G-protein coupled receptor signaling pathway)|GO:0035589(G-protein coupled purinergic nucleotide receptor signaling pathway)|GO:0042312(regulation of vasodilation)|GO:0045028(G-protein coupled purinergic nucleotide receptor ac…	515.716	206.986	521.968	205.989	1.3414	2.53397	All Detected	4.93718
CAND2	A_23_P250102	NM_012298	ref|Homo sapiens cullin-associated and neddylation-dissociated 2 (putative) (CAND2), transcript variant 2, mRNA [NM_012298]	23066	GO:0005515(protein binding)|GO:0005622(intracellular)|GO:0005634(nucleus)|GO:0006351(transcription, DNA-dependent)|GO:0010265(SCF complex assembly)|GO:0016567(protein ubiquitination)|GO:0017025(TBP-class protein binding)|GO:0045893(positive regulation of transcription, DNA-dependent)	60.8504	155.134	61.409	154.813	-1.33401	0.396665	All Detected	1.45944
ABHD5	A_23_P250294	NM_016006	ref|Homo sapiens abhydrolase domain containing 5 (ABHD5), mRNA [NM_016006]	51099	GO:0003841(1-acylglycerol-3-phosphate O-acyltransferase activity)|GO:0004806(triglyceride lipase activity)|GO:0005634(nucleus)|GO:0005737(cytoplasm)|GO:0005811(lipid particle)|GO:0005829(cytosol)|GO:0006631(fatty acid metabolic process)|GO:0006654(phosphatidic acid biosynthetic process)|GO:0010891(negative regulation of sequestering of triglyceride)|GO:0010898(positive regulation of triglyceride …	1686.47	634.011	1697.18	627.609	1.4352	2.7042	All Detected	16.7121
HIST1H1B	A_23_P250385	NM_005322	ref|Homo sapiens histone cluster 1, H1b (HIST1H1B), mRNA [NM_005322]	3009	GO:0000122(negative regulation of transcription from RNA polymerase II promoter)|GO:0000786(nucleosome)|GO:0000790(nuclear chromatin)|GO:0005720(nuclear heterochromatin)|GO:0006325(chromatin organization)|GO:0006334(nucleosome assembly)|GO:0030307(positive regulation of cell growth)|GO:0031490(chromatin DNA binding)|GO:0042826(histone deacetylase binding)|GO:0050821(protein stabilization)|GO:0051…	138.817	617.945	139.133	611.018	-2.13475	0.227707	All Detected	7.37321
BRPF1	A_23_P250948	NM_001003694	ref|Homo sapiens bromodomain and PHD finger containing, 1 (BRPF1), transcript variant 1, mRNA [NM_001003694]	7862	GO:0003677(DNA binding)|GO:0005515(protein binding)|GO:0005634(nucleus)|GO:0005654(nucleoplasm)|GO:0005737(cytoplasm)|GO:0006325(chromatin organization)|GO:0006351(transcription, DNA-dependent)|GO:0008270(zinc ion binding)|GO:0043966(histone H3 acetylation)|GO:0045893(positive regulation of transcription, DNA-dependent)|GO:0070776(MOZ/MORF histone acetyltransferase complex)	164.19	63.6834	164.425	63.1433	1.38073	2.604	All Detected	1.58253
HCG9	A_23_P251021	NR_028032	ref|Homo sapiens HLA complex group 9 (non-protein coding) (HCG9), long non-coding RNA [NR_028032]	10255	-	214.069	90.9387	214.976	91.0918	1.23878	2.35999	All Detected	1.93569
CTNND1	A_23_P251316	NM_001331	ref|Homo sapiens catenin (cadherin-associated protein), delta 1 (CTNND1), transcript variant 3, mRNA [NM_001331]	1500	GO:0005102(receptor binding)|GO:0005515(protein binding)|GO:0005634(nucleus)|GO:0005737(cytoplasm)|GO:0005829(cytosol)|GO:0005886(plasma membrane)|GO:0005911(cell-cell junction)|GO:0005915(zonula adherens)|GO:0006351(transcription, DNA-dependent)|GO:0006355(regulation of transcription, DNA-dependent)|GO:0007155(cell adhesion)|GO:0007420(brain development)|GO:0016055(Wnt receptor signaling pathway…	352.444	764.812	354.967	763.527	-1.10499	0.464905	All Detected	6.38374
CDCA7	A_23_P251421	NM_031942	ref|Homo sapiens cell division cycle associated 7 (CDCA7), transcript variant 1, mRNA [NM_031942]	83879	GO:0005634(nucleus)|GO:0005654(nucleoplasm)|GO:0005737(cytoplasm)|GO:0006351(transcription, DNA-dependent)|GO:0006355(regulation of transcription, DNA-dependent)|GO:0006915(apoptotic process)|GO:0042127(regulation of cell proliferation)	1376.08	3553.69	1381.89	3564.76	-1.36716	0.387653	All Detected	34.1074
BANP	A_23_P251767	NM_017869	ref|Homo sapiens BTG3 associated nuclear protein (BANP), transcript variant 1, mRNA [NM_017869]	54971	GO:0002039(p53 binding)|GO:0003677(DNA binding)|GO:0005515(protein binding)|GO:0005654(nucleoplasm)|GO:0006351(transcription, DNA-dependent)|GO:0006355(regulation of transcription, DNA-dependent)|GO:0007049(cell cycle)|GO:0007275(multicellular organismal development)|GO:0016568(chromatin modification)|GO:0034504(protein localization to nucleus)|GO:0042177(negative regulation of protein catabolic …	181.797	79.7974	182.195	79.4889	1.19666	2.29208	All Detected	1.60478
HRK	A_23_P25194	NM_003806	ref|Homo sapiens harakiri, BCL2 interacting protein (HRK), transcript variant 1, mRNA [NM_003806]	8739	GO:0005515(protein binding)|GO:0005739(mitochondrion)|GO:0006915(apoptotic process)|GO:0016021(integral to membrane)|GO:0032464(positive regulation of protein homooligomerization)|GO:0043065(positive regulation of apoptotic process)|GO:0090200(positive regulation of release of cytochrome c from mitochondria)	730.074	214.823	730.669	213.914	1.77219	3.41572	All Detected	8.07431
LACTB2	A_23_P252711	NM_016027	ref|Homo sapiens lactamase, beta 2 (LACTB2), mRNA [NM_016027]	51110	GO:0005739(mitochondrion)|GO:0008152(metabolic process)|GO:0016787(hydrolase activity)|GO:0046872(metal ion binding)	1431.69	3735.75	1439.52	3746.33	-1.37989	0.384247	All Detected	36.044
DSCC1	A_23_P252740	NM_024094	ref|Homo sapiens DNA replication and sister chromatid cohesion 1 (DSCC1), mRNA [NM_024094]	79075	GO:0000775(chromosome, centromeric region)|GO:0000785(chromatin)|GO:0003689(DNA clamp loader activity)|GO:0005515(protein binding)|GO:0005654(nucleoplasm)|GO:0006260(DNA replication)|GO:0006275(regulation of DNA replication)|GO:0031390(Ctf18 RFC-like complex)|GO:0034088(maintenance of mitotic sister chromatid cohesion)|GO:0034421(post-translational protein acetylation)	312.898	646.414	313.872	641.091	-1.03035	0.48959	All Detected	5.1128
SMARCA2	A_23_P252764	NM_139045	ref|Homo sapiens SWI/SNF related, matrix associated, actin dependent regulator of chromatin, subfamily a, member 2 (SMARCA2), transcript variant 2, mRNA [NM_139045]	6595	GO:0000122(negative regulation of transcription from RNA polymerase II promoter)|GO:0000790(nuclear chromatin)|GO:0001105(RNA polymerase II transcription coactivator activity)|GO:0003713(transcription coactivator activity)|GO:0004386(helicase activity)|GO:0005515(protein binding)|GO:0005524(ATP binding)|GO:0005634(nucleus)|GO:0005654(nucleoplasm)|GO:0006325(chromatin organization)|GO:0006338(chro…	47.984	120.972	48.5246	121.103	-1.31944	0.400689	All Detected	1.13403
NCAPD2	A_23_P25293	NM_014865	ref|Homo sapiens non-SMC condensin I complex, subunit D2 (NCAPD2), mRNA [NM_014865]	9918	GO:0000228(nuclear chromosome)|GO:0000278(mitotic cell cycle)|GO:0000793(condensed chromosome)|GO:0000796(condensin complex)|GO:0000797(condensin core heterodimer)|GO:0005515(protein binding)|GO:0005634(nucleus)|GO:0005654(nucleoplasm)|GO:0005737(cytoplasm)|GO:0005829(cytosol)|GO:0007076(mitotic chromosome condensation)|GO:0016020(membrane)|GO:0042393(histone binding)|GO:0045120(pronucleus)|GO:00…	1506.68	3271.1	1520.71	3286.99	-1.11202	0.462646	All Detected	27.5981
CENPE	A_23_P253524	NM_001813	ref|Homo sapiens centromere protein E, 312kDa (CENPE), transcript variant 1, mRNA [NM_001813]	1062	GO:0000278(mitotic cell cycle)|GO:0000775(chromosome, centromeric region)|GO:0000776(kinetochore)|GO:0000778(condensed nuclear chromosome kinetochore)|GO:0000779(condensed chromosome, centromeric region)|GO:0000940(condensed chromosome outer kinetochore)|GO:0003777(microtubule motor activity)|GO:0005515(protein binding)|GO:0005524(ATP binding)|GO:0005634(nucleus)|GO:0005694(chromosome)|GO:0005737…	636.187	1781.05	641.681	1768.83	-1.46287	0.36277	All Detected	17.6118
MTFR2	A_23_P253752	NM_138419	ref|Homo sapiens mitochondrial fission regulator 2 (MTFR2), transcript variant 2, mRNA [NM_138419]	113115	GO:0000266(mitochondrial fission)|GO:0005739(mitochondrion)|GO:0007005(mitochondrion organization)|GO:0009060(aerobic respiration)	398.33	931.833	400.467	926.418	-1.20998	0.432275	All Detected	8.21798
HCFC2	A_23_P25403	NM_013320	ref|Homo sapiens host cell factor C2 (HCFC2), mRNA [NM_013320]	29915	GO:0000122(negative regulation of transcription from RNA polymerase II promoter)|GO:0003713(transcription coactivator activity)|GO:0005634(nucleus)|GO:0005654(nucleoplasm)|GO:0005737(cytoplasm)|GO:0005886(plasma membrane)|GO:0006357(regulation of transcription from RNA polymerase II promoter)|GO:0016032(viral reproduction)	375.488	179.128	376.759	178.923	1.0743	2.10571	All Detected	3.09119
STBD1	A_23_P254079	NM_003943	ref|Homo sapiens starch binding domain 1 (STBD1), mRNA [NM_003943]	8987	GO:0005515(protein binding)|GO:0005887(integral to plasma membrane)|GO:0006936(muscle contraction)|GO:0016020(membrane)|GO:2001070(starch binding)	322.262	143.668	323.624	143.371	1.17457	2.25725	All Detected	2.81646
ZYX	A_23_P254888	NM_003461	ref|Homo sapiens zyxin (ZYX), transcript variant 1, mRNA [NM_003461]	7791	GO:0001725(stress fiber)|GO:0005515(protein binding)|GO:0005634(nucleus)|GO:0005737(cytoplasm)|GO:0005886(plasma membrane)|GO:0005887(integral to plasma membrane)|GO:0005913(cell-cell adherens junction)|GO:0005925(focal adhesion)|GO:0007155(cell adhesion)|GO:0007160(cell-matrix adhesion)|GO:0007165(signal transduction)|GO:0007179(transforming growth factor beta receptor signaling pathway)|GO:0007…	2592.5	1060.87	2583.56	1055.61	1.29128	2.44746	All Detected	23.8742
RP9	A_23_P255215	NM_203288	ref|Homo sapiens retinitis pigmentosa 9 (autosomal dominant) (RP9), mRNA [NM_203288]	6100	GO:0005515(protein binding)|GO:0005634(nucleus)|GO:0005654(nucleoplasm)|GO:0005737(cytoplasm)|GO:0005785(signal recognition particle receptor complex)|GO:0008270(zinc ion binding)|GO:0008380(RNA splicing)|GO:0050890(cognition)	2507.16	1143.64	2487.57	1137.92	1.12834	2.18607	All Detected	21.0883
TNFRSF10A	A_23_P255653	NM_003844	ref|Homo sapiens tumor necrosis factor receptor superfamily, member 10a (TNFRSF10A), mRNA [NM_003844]	8797	GO:0002020(protease binding)|GO:0004872(receptor activity)|GO:0005035(death receptor activity)|GO:0005515(protein binding)|GO:0005886(plasma membrane)|GO:0006915(apoptotic process)|GO:0006919(activation of cysteine-type endopeptidase activity involved in apoptotic process)|GO:0007165(signal transduction)|GO:0007250(activation of NF-kappaB-inducing kinase activity)|GO:0008134(transcription factor …	1961.62	443.292	1962.13	440.637	2.15476	4.45293	All Detected	23.7733
ABLIM3	A_23_P256205	NM_014945	ref|Homo sapiens actin binding LIM protein family, member 3 (ABLIM3), transcript variant 2, mRNA [NM_014945]	22885	GO:0001725(stress fiber)|GO:0003779(actin binding)|GO:0005737(cytoplasm)|GO:0006351(transcription, DNA-dependent)|GO:0007411(axon guidance)|GO:0008270(zinc ion binding)|GO:0030027(lamellipodium)|GO:0030032(lamellipodium assembly)|GO:0030036(actin cytoskeleton organization)|GO:0042384(cilium assembly)|GO:0045944(positive regulation of transcription from RNA polymerase II promoter)	136.1	55.3342	136.547	54.6956	1.3199	2.49648	All Detected	1.27892
FAM162A	A_23_P256542	NM_014367	ref|Homo sapiens family with sequence similarity 162, member A (FAM162A), mRNA [NM_014367]	26355	GO:0005515(protein binding)|GO:0005634(nucleus)|GO:0005737(cytoplasm)|GO:0005739(mitochondrion)|GO:0006919(activation of cysteine-type endopeptidase activity involved in apoptotic process)|GO:0006927(transformed cell apoptotic process)|GO:0016021(integral to membrane)|GO:0043065(positive regulation of apoptotic process)|GO:0051402(neuron apoptotic process)|GO:0070062(extracellular vesicular exoso…	20618.9	6352.19	20302.3	6338.61	1.67941	3.20296	All Detected	218.183
KCNE5	A_23_P256641	NM_012282	ref|Homo sapiens potassium channel, voltage gated subfamily E regulatory beta subunit 5 (KCNE5), mRNA [NM_012282]	23630	GO:0005249(voltage-gated potassium channel activity)|GO:0008016(regulation of heart contraction)|GO:0008076(voltage-gated potassium channel complex)|GO:0015459(potassium channel regulator activity)|GO:0044325(ion channel binding)|GO:0060048(cardiac muscle contraction)|GO:0060306(regulation of membrane repolarization)|GO:0060307(regulation of ventricular cardiomyocyte membrane repolarization)|GO:0…	266.896	88.2888	267.367	88.475	1.59548	3.02195	All Detected	2.79518
KIF20A	A_23_P256956	NM_005733	ref|Homo sapiens kinesin family member 20A (KIF20A), mRNA [NM_005733]	10112	GO:0000278(mitotic cell cycle)|GO:0000281(cytokinesis after mitosis)|GO:0000910(cytokinesis)|GO:0000920(cytokinetic cell separation)|GO:0001578(microtubule bundle formation)|GO:0003777(microtubule motor activity)|GO:0005215(transporter activity)|GO:0005515(protein binding)|GO:0005524(ATP binding)|GO:0005654(nucleoplasm)|GO:0005794(Golgi apparatus)|GO:0005819(spindle)|GO:0005871(kinesin complex)|G…	665.807	1903.55	669.467	1901.33	-1.50592	0.352106	All Detected	19.2478
GEM	A_23_P257043	NM_005261	ref|Homo sapiens GTP binding protein overexpressed in skeletal muscle (GEM), transcript variant 1, mRNA [NM_005261]	2669	GO:0000287(magnesium ion binding)|GO:0003924(GTPase activity)|GO:0005515(protein binding)|GO:0005516(calmodulin binding)|GO:0005525(GTP binding)|GO:0005634(nucleus)|GO:0006184(GTP catabolic process)|GO:0006955(immune response)|GO:0007067(mitosis)|GO:0007165(signal transduction)|GO:0007166(cell surface receptor signaling pathway)|GO:0007264(small GTPase mediated signal transduction)|GO:0009898(int…	1736.86	145.203	1745.69	145.084	3.58884	12.0323	All Detected	25.0095
GRK6	A_23_P257256	NM_002082	ref|Homo sapiens G protein-coupled receptor kinase 6 (GRK6), transcript variant 2, mRNA [NM_002082]	2870	GO:0004703(G-protein coupled receptor kinase activity)|GO:0005515(protein binding)|GO:0005524(ATP binding)|GO:0006468(protein phosphorylation)|GO:0008277(regulation of G-protein coupled receptor protein signaling pathway)|GO:0016020(membrane)|GO:0016055(Wnt receptor signaling pathway)|GO:0038032(termination of G-protein coupled receptor signaling pathway)	714.378	1501.61	715.363	1489.47	-1.05805	0.48028	All Detected	12.0954
SHB	A_23_P257743	NM_003028	ref|Homo sapiens Src homology 2 domain containing adaptor protein B (SHB), mRNA [NM_003028]	6461	GO:0001525(angiogenesis)|GO:0005070(SH3/SH2 adaptor activity)|GO:0005515(protein binding)|GO:0005829(cytosol)|GO:0005886(plasma membrane)|GO:0006915(apoptotic process)|GO:0007165(signal transduction)|GO:0009967(positive regulation of signal transduction)|GO:0030154(cell differentiation)|GO:0048010(vascular endothelial growth factor receptor signaling pathway)	2594.97	492.069	2586.12	488.026	2.40576	5.29914	All Detected	32.7827
CENPB	A_23_P257905	NM_001810	ref|Homo sapiens centromere protein B, 80kDa (CENPB), mRNA [NM_001810]	1059	GO:0000775(chromosome, centromeric region)|GO:0003682(chromatin binding)|GO:0003696(satellite DNA binding)|GO:0005634(nucleus)|GO:0005694(chromosome)|GO:0006355(regulation of transcription, DNA-dependent)|GO:0019237(centromeric DNA binding)|GO:0043565(sequence-specific DNA binding)	1106.79	478.14	1113.18	475.162	1.2282	2.34275	All Detected	9.96911
RNF113A	A_23_P258071	NM_006978	ref|Homo sapiens ring finger protein 113A (RNF113A), mRNA [NM_006978]	7737	GO:0005515(protein binding)|GO:0008270(zinc ion binding)	9157.78	4181.09	9055.68	4227.08	1.09916	2.1423	All Detected	75.4469
ZNF346	A_23_P258124	NM_012279	ref|Homo sapiens zinc finger protein 346 (ZNF346), mRNA [NM_012279]	23567	GO:0003725(double-stranded RNA binding)|GO:0005515(protein binding)|GO:0005634(nucleus)|GO:0005654(nucleoplasm)|GO:0005730(nucleolus)|GO:0005737(cytoplasm)|GO:0008270(zinc ion binding)|GO:0019899(enzyme binding)|GO:0043065(positive regulation of apoptotic process)	82.6086	167.452	82.7849	167.672	-1.0182	0.493731	All Detected	1.32636
TNIP2	A_23_P258418	NM_024309	ref|Homo sapiens TNFAIP3 interacting protein 2 (TNIP2), transcript variant 1, mRNA [NM_024309]	79155	GO:0005515(protein binding)|GO:0005634(nucleus)|GO:0005654(nucleoplasm)|GO:0005737(cytoplasm)|GO:0005829(cytosol)|GO:0006351(transcription, DNA-dependent)|GO:0006915(apoptotic process)|GO:0006954(inflammatory response)|GO:0007249(I-kappaB kinase/NF-kappaB cascade)|GO:0019901(protein kinase binding)|GO:0023035(CD40 signaling pathway)|GO:0031593(polyubiquitin binding)|GO:0034134(toll-like receptor …	904.177	441.437	908.365	438.472	1.05079	2.07166	All Detected	7.34208
LMNB1	A_23_P258493	NM_005573	ref|Homo sapiens lamin B1 (LMNB1), transcript variant 1, mRNA [NM_005573]	4001	GO:0005198(structural molecule activity)|GO:0005635(nuclear envelope)|GO:0005637(nuclear inner membrane)|GO:0005638(lamin filament)|GO:0005654(nucleoplasm)|GO:0006915(apoptotic process)|GO:0006921(cellular component disassembly involved in apoptotic process)|GO:0016020(membrane)|GO:0031965(nuclear membrane)|GO:0043274(phospholipase binding)	413.785	1162.22	416.563	1156.45	-1.47309	0.360209	All Detected	11.5607
WDHD1	A_23_P25873	NM_007086	ref|Homo sapiens WD repeat and HMG-box DNA binding protein 1 (WDHD1), transcript variant 1, mRNA [NM_007086]	11169	GO:0000775(chromosome, centromeric region)|GO:0003677(DNA binding)|GO:0003682(chromatin binding)|GO:0003723(RNA binding)|GO:0005515(protein binding)|GO:0005654(nucleoplasm)|GO:0005737(cytoplasm)|GO:0006396(RNA processing)|GO:0033044(regulation of chromosome organization)|GO:0070063(RNA polymerase binding)|GO:0070829(heterochromatin maintenance)	916.878	2152.05	922.372	2166.13	-1.2317	0.425816	All Detected	19.4337
DPH3P1	A_23_P258814	NM_080750	ref|Homo sapiens diphthamide biosynthesis 3 pseudogene 1 (DPH3P1), mRNA [NM_080750]	100132911	GO:0046872(metal ion binding)	2616.14	1280.73	2604.36	1272.08	1.03374	2.04732	All Detected	20.8169
DNAJB9	A_23_P258944	NM_012328	ref|Homo sapiens DnaJ (Hsp40) homolog, subfamily B, member 9 (DNAJB9), mRNA [NM_012328]	4189	GO:0005515(protein binding)|GO:0005730(nucleolus)|GO:0005737(cytoplasm)|GO:0005783(endoplasmic reticulum)|GO:0005788(endoplasmic reticulum lumen)|GO:0005789(endoplasmic reticulum membrane)|GO:0006987(activation of signaling protein activity involved in unfolded protein response)|GO:0030433(ER-associated protein catabolic process)|GO:0030968(endoplasmic reticulum unfolded protein response)|GO:0044…	3389.99	1448.36	3376.98	1441.63	1.22803	2.34248	All Detected	30.2398
CDV3	A_23_P259413	NM_017548	ref|Homo sapiens CDV3 homolog (mouse) (CDV3), transcript variant 2, mRNA [NM_017548]	55573	GO:0003674(molecular_function)|GO:0005730(nucleolus)|GO:0005737(cytoplasm)|GO:0005886(plasma membrane)|GO:0008283(cell proliferation)	6677.41	1981.97	6689.25	1982.29	1.75468	3.37451	All Detected	73.5464
TTK	A_23_P259586	NM_003318	ref|Homo sapiens TTK protein kinase (TTK), transcript variant 1, mRNA [NM_003318]	7272	GO:0004674(protein serine/threonine kinase activity)|GO:0004712(protein serine/threonine/tyrosine kinase activity)|GO:0004713(protein tyrosine kinase activity)|GO:0005515(protein binding)|GO:0005524(ATP binding)|GO:0005819(spindle)|GO:0007051(spindle organization)|GO:0007052(mitotic spindle organization)|GO:0007094(mitotic cell cycle spindle assembly checkpoint)|GO:0008284(positive regulation of …	238.005	634.92	238.979	629.12	-1.39645	0.379862	All Detected	6.09595
LAT2	A_23_P259621	NM_032464	ref|Homo sapiens linker for activation of T cells family, member 2 (LAT2), transcript variant 1, mRNA [NM_032464]	7462	GO:0005515(protein binding)|GO:0005886(plasma membrane)|GO:0016021(integral to membrane)|GO:0019722(calcium-mediated signaling)|GO:0035556(intracellular signal transduction)|GO:0038095(Fc-epsilon receptor signaling pathway)|GO:0042113(B cell activation)|GO:0042169(SH2 domain binding)|GO:0042629(mast cell granule)|GO:0043303(mast cell degranulation)|GO:0045087(innate immune response)|GO:0045121(me…	681.154	137.185	684.823	136.734	2.32436	5.00844	All Detected	8.5639
TRMT61B	A_23_P259823	NM_017910	ref|Homo sapiens tRNA methyltransferase 61B (TRMT61B), mRNA [NM_017910]	55006	GO:0005515(protein binding)|GO:0005739(mitochondrion)|GO:0016429(tRNA (adenine-N1-)-methyltransferase activity)|GO:0031515(tRNA (m1A) methyltransferase complex)|GO:0051260(protein homooligomerization)|GO:0070901(mitochondrial tRNA methylation)	69.1905	141.033	69.7368	140.687	-1.0125	0.495686	All Detected	1.1086
COPS2	A_23_P26021	NM_004236	ref|Homo sapiens COP9 signalosome subunit 2 (COPS2), transcript variant 1, mRNA [NM_004236]	9318	GO:0000122(negative regulation of transcription from RNA polymerase II promoter)|GO:0003714(transcription corepressor activity)|GO:0004871(signal transducer activity)|GO:0005515(protein binding)|GO:0005737(cytoplasm)|GO:0006366(transcription from RNA polymerase II promoter)|GO:0007165(signal transduction)|GO:0008180(signalosome)|GO:0008283(cell proliferation)|GO:0010388(cullin deneddylation)|GO:0…	4151.83	1809.38	4115.88	1799.58	1.19354	2.28714	All Detected	36.1922
FRMD5	A_23_P26037	NM_032892	ref|Homo sapiens FERM domain containing 5 (FRMD5), transcript variant 2, mRNA [NM_032892]	84978	GO:0003674(molecular_function)|GO:0005515(protein binding)|GO:0005575(cellular_component)|GO:0005737(cytoplasm)|GO:0005856(cytoskeleton)|GO:0008092(cytoskeletal protein binding)|GO:0008150(biological_process)|GO:0016021(integral to membrane)|GO:0019898(extrinsic to membrane)	223.21	66.58	224.431	66.0963	1.76363	3.39551	All Detected	2.47397
RORA	A_23_P26124	NM_134260	ref|Homo sapiens RAR-related orphan receptor A (RORA), transcript variant 2, mRNA [NM_134260]	6095	GO:0001046(core promoter sequence-specific DNA binding)|GO:0001222(transcription corepressor binding)|GO:0001223(transcription coactivator binding)|GO:0001525(angiogenesis)|GO:0003677(DNA binding)|GO:0003700(sequence-specific DNA binding transcription factor activity)|GO:0003707(steroid hormone receptor activity)|GO:0004879(ligand-activated sequence-specific DNA binding RNA polymerase II transcri…	554.058	6.73217	560.352	6.33045	6.46788	88.517	1 Dectected, 1 not Dectected	8.65659
C16orf59	A_23_P26557	NM_025108	ref|Homo sapiens chromosome 16 open reading frame 59 (C16orf59), mRNA [NM_025108]	80178	-	1954.71	3990.58	1955.24	4024.41	-1.04143	0.485845	All Detected	32.3308
SOX9	A_23_P26847	NM_000346	ref|Homo sapiens SRY (sex determining region Y)-box 9 (SOX9), mRNA [NM_000346]	6662	GO:0001046(core promoter sequence-specific DNA binding)|GO:0001077(RNA polymerase II core promoter proximal region sequence-specific DNA binding transcription factor activity involved in positive regulation of transcription)|GO:0001158(enhancer sequence-specific DNA binding)|GO:0001501(skeletal system development)|GO:0001502(cartilage condensation)|GO:0001503(ossification)|GO:0001658(branching in…	242.544	84.573	243.003	84.4784	1.52432	2.87651	All Detected	2.47694
MYH3	A_23_P26865	NM_002470	ref|Homo sapiens myosin, heavy chain 3, skeletal muscle, embryonic (MYH3), mRNA [NM_002470]	4621	GO:0000146(microfilament motor activity)|GO:0003009(skeletal muscle contraction)|GO:0005516(calmodulin binding)|GO:0005524(ATP binding)|GO:0005829(cytosol)|GO:0005859(muscle myosin complex)|GO:0006200(ATP catabolic process)|GO:0007517(muscle organ development)|GO:0030017(sarcomere)|GO:0030048(actin filament-based movement)|GO:0030049(muscle filament sliding)|GO:0030326(embryonic limb morphogenesi…	162.543	33.7814	162.858	33.2012	2.29431	4.90518	All Detected	2.02589
TUBD1	A_23_P26895	NM_016261	ref|Homo sapiens tubulin, delta 1 (TUBD1), transcript variant 1, mRNA [NM_016261]	51174	GO:0003924(GTPase activity)|GO:0005200(structural constituent of cytoskeleton)|GO:0005525(GTP binding)|GO:0005654(nucleoplasm)|GO:0005737(cytoplasm)|GO:0005814(centriole)|GO:0005874(microtubule)|GO:0006184(GTP catabolic process)|GO:0007017(microtubule-based process)|GO:0007275(multicellular organismal development)|GO:0007283(spermatogenesis)|GO:0030154(cell differentiation)|GO:0051258(protein pol…	395.151	815.774	397.29	811.113	-1.02971	0.489808	All Detected	6.46599
CCDC103	A_23_P26928	ENST00000331733	ens|family with sequence similarity 187, member A [Source:HGNC Symbol;Acc:HGNC:35153] [ENST00000331733]	388389	GO:0001947(heart looping)|GO:0003341(cilium movement)|GO:0005737(cytoplasm)|GO:0005930(axoneme)|GO:0030030(cell projection organization)|GO:0031514(motile cilium)|GO:0036158(outer dynein arm assembly)|GO:0036159(inner dynein arm assembly)|GO:0042803(protein homodimerization activity)|GO:0060287(epithelial cilium movement involved in determination of left/right asymmetry)|GO:0070286(axonemal dynei…	102.143	274.151	102.491	273.803	-1.41764	0.374325	All Detected	2.67675
LPAR6	A_23_P2705	NM_005767	ref|Homo sapiens lysophosphatidic acid receptor 6 (LPAR6), transcript variant 1, mRNA [NM_005767]	10161	GO:0004930(G-protein coupled receptor activity)|GO:0005886(plasma membrane)|GO:0007186(G-protein coupled receptor signaling pathway)|GO:0016021(integral to membrane)	84.123	172.727	84.2542	172.615	-1.03474	0.488104	All Detected	1.38064
MYO15A	A_23_P27229	NM_016239	ref|Homo sapiens myosin XVA (MYO15A), mRNA [NM_016239]	51168	GO:0003774(motor activity)|GO:0003779(actin binding)|GO:0005516(calmodulin binding)|GO:0005524(ATP binding)|GO:0005737(cytoplasm)|GO:0007605(sensory perception of sound)|GO:0007626(locomotory behavior)|GO:0008152(metabolic process)|GO:0016459(myosin complex)|GO:0032420(stereocilium)|GO:0042472(inner ear morphogenesis)|GO:0070062(extracellular vesicular exosome)	103.05	3.74225	103.371	3.80818	4.76258	27.1444	1 Dectected, 1 not Dectected	1.55566
CPSF3	A_23_P28688	NM_016207	ref|Homo sapiens cleavage and polyadenylation specific factor 3, 73kDa (CPSF3), mRNA [NM_016207]	51692	GO:0000398(nuclear mRNA splicing, via spliceosome)|GO:0003723(RNA binding)|GO:0004521(endoribonuclease activity)|GO:0005515(protein binding)|GO:0005654(nucleoplasm)|GO:0005847(mRNA cleavage and polyadenylation specificity factor complex)|GO:0006366(transcription from RNA polymerase II promoter)|GO:0006369(termination of RNA polymerase II transcription)|GO:0006378(mRNA polyadenylation)|GO:0006379(…	894.04	1879.46	897.351	1869.44	-1.05886	0.48001	All Detected	15.1889
RBL1	A_23_P28733	NM_002895	ref|Homo sapiens retinoblastoma-like 1 (RBL1), transcript variant 1, mRNA [NM_002895]	5933	GO:0000122(negative regulation of transcription from RNA polymerase II promoter)|GO:0000278(mitotic cell cycle)|GO:0005515(protein binding)|GO:0005634(nucleus)|GO:0005654(nucleoplasm)|GO:0005667(transcription factor complex)|GO:0006351(transcription, DNA-dependent)|GO:0006367(transcription initiation from RNA polymerase II promoter)|GO:0007179(transforming growth factor beta receptor signaling pa…	116.099	243.328	115.949	242.854	-1.0666	0.477443	All Detected	1.98289
CYP24A1	A_23_P28815	NM_000782	ref|Homo sapiens cytochrome P450, family 24, subfamily A, polypeptide 1 (CYP24A1), transcript variant 1, mRNA [NM_000782]	1591	GO:0001649(osteoblast differentiation)|GO:0005506(iron ion binding)|GO:0005743(mitochondrial inner membrane)|GO:0006766(vitamin metabolic process)|GO:0006805(xenobiotic metabolic process)|GO:0008202(steroid metabolic process)|GO:0008403(25-hydroxycholecalciferol-24-hydroxylase activity)|GO:0016491(oxidoreductase activity)|GO:0020037(heme binding)|GO:0030342(1-alpha,25-dihydroxyvitamin D3 24-hydro…	3083.93	6906.16	3072	6866.84	-1.16047	0.447368	All Detected	59.2944
RYBP	A_23_P29365	NM_012234	ref|Homo sapiens RING1 and YY1 binding protein (RYBP), mRNA [NM_012234]	23429	GO:0000122(negative regulation of transcription from RNA polymerase II promoter)|GO:0003677(DNA binding)|GO:0003714(transcription corepressor activity)|GO:0005515(protein binding)|GO:0005654(nucleoplasm)|GO:0005737(cytoplasm)|GO:0006351(transcription, DNA-dependent)|GO:0006915(apoptotic process)|GO:0007275(multicellular organismal development)|GO:0008270(zinc ion binding)|GO:0031519(PcG protein c…	885.799	244.727	887.914	244.237	1.86214	3.63546	All Detected	10.0574
WWTR1	A_23_P29769	NM_015472	ref|Homo sapiens WW domain containing transcription regulator 1 (WWTR1), transcript variant 1, mRNA [NM_015472]	25937	GO:0000122(negative regulation of transcription from RNA polymerase II promoter)|GO:0001649(osteoblast differentiation)|GO:0001933(negative regulation of protein phosphorylation)|GO:0003713(transcription coactivator activity)|GO:0003714(transcription corepressor activity)|GO:0005515(protein binding)|GO:0005634(nucleus)|GO:0005654(nucleoplasm)|GO:0005667(transcription factor complex)|GO:0005737(cy…	3056.54	1248.97	3040.68	1238.64	1.29564	2.45486	All Detected	28.1569
RBPJ	A_23_P29994	NM_203284	ref|Homo sapiens recombination signal binding protein for immunoglobulin kappa J region (RBPJ), transcript variant 4, mRNA [NM_203284]	3516	GO:0000122(negative regulation of transcription from RNA polymerase II promoter)|GO:0000150(recombinase activity)|GO:0000978(RNA polymerase II core promoter proximal region sequence-specific DNA binding)|GO:0000979(RNA polymerase II core promoter sequence-specific DNA binding)|GO:0001077(RNA polymerase II core promoter proximal region sequence-specific DNA binding transcription factor activity in…	5769.33	2505.74	5783.64	2523.42	1.1966	2.29198	All Detected	50.9409
NFKB1	A_23_P30024	NM_003998	ref|Homo sapiens nuclear factor of kappa light polypeptide gene enhancer in B-cells 1 (NFKB1), transcript variant 1, mRNA [NM_003998]	4790	GO:0000122(negative regulation of transcription from RNA polymerase II promoter)|GO:0000975(regulatory region DNA binding)|GO:0000976(transcription regulatory region sequence-specific DNA binding)|GO:0000980(RNA polymerase II distal enhancer sequence-specific DNA binding)|GO:0001205(RNA polymerase II distal enhancer sequence-specific DNA binding transcription factor activity involved in positive …	2991.84	1169.71	2975.48	1164.79	1.35305	2.55452	All Detected	28.292
HIST2H2AC	A_23_P301247	NM_003517	ref|Homo sapiens histone cluster 2, H2ac (HIST2H2AC), mRNA [NM_003517]	8338	GO:0000786(nucleosome)|GO:0003674(molecular_function)|GO:0003677(DNA binding)|GO:0005634(nucleus)|GO:0008150(biological_process)|GO:0046982(protein heterodimerization activity)|GO:0070062(extracellular vesicular exosome)	1964.91	4175.92	1964.35	4218.5	-1.10268	0.46565	All Detected	35.2211
R3HCC1L	A_23_P301336	NM_014472	ref|Homo sapiens R3H domain and coiled-coil containing 1-like (R3HCC1L), transcript variant 4, mRNA [NM_014472]	27291	GO:0000166(nucleotide binding)|GO:0035145(exon-exon junction complex)	383.225	187.335	385.41	186.73	1.04544	2.064	All Detected	3.10439
MFSD8	A_23_P30162	NM_152778	ref|Homo sapiens major facilitator superfamily domain containing 8 (MFSD8), mRNA [NM_152778]	256471	GO:0005654(nucleoplasm)|GO:0005765(lysosomal membrane)|GO:0007040(lysosome organization)|GO:0016021(integral to membrane)|GO:0043231(intracellular membrane-bounded organelle)|GO:0055085(transmembrane transport)	247.731	108.706	248.594	108.48	1.19636	2.29161	All Detected	2.18928
ERAP2	A_23_P30243	NM_022350	ref|Homo sapiens endoplasmic reticulum aminopeptidase 2 (ERAP2), transcript variant 1, mRNA [NM_022350]	64167	GO:0002474(antigen processing and presentation of peptide antigen via MHC class I)|GO:0004177(aminopeptidase activity)|GO:0005788(endoplasmic reticulum lumen)|GO:0005789(endoplasmic reticulum membrane)|GO:0006508(proteolysis)|GO:0008217(regulation of blood pressure)|GO:0008237(metallopeptidase activity)|GO:0008270(zinc ion binding)|GO:0016021(integral to membrane)|GO:0019885(antigen processing an…	208.488	89.8453	209.353	89.992	1.21807	2.32635	All Detected	1.86501
PCYOX1L	A_23_P30275	NM_024028	ref|Homo sapiens prenylcysteine oxidase 1 like (PCYOX1L), transcript variant 1, mRNA [NM_024028]	78991	GO:0001735(prenylcysteine oxidase activity)|GO:0005576(extracellular region)|GO:0016020(membrane)|GO:0030328(prenylcysteine catabolic process)|GO:0055114(oxidation-reduction process)	545.473	1323.5	552.198	1315.39	-1.25223	0.419798	All Detected	11.9249
CDO1	A_23_P30294	NM_001801	ref|Homo sapiens cysteine dioxygenase type 1 (CDO1), mRNA [NM_001801]	1036	GO:0000096(sulfur amino acid metabolic process)|GO:0000097(sulfur amino acid biosynthetic process)|GO:0000098(sulfur amino acid catabolic process)|GO:0005829(cytosol)|GO:0006534(cysteine metabolic process)|GO:0006954(inflammatory response)|GO:0007595(lactation)|GO:0008198(ferrous iron binding)|GO:0017172(cysteine dioxygenase activity)|GO:0019448(L-cysteine catabolic process)|GO:0033762(response t…	77.3526	7.87768	77.5934	7.45689	3.37929	10.4056	1 Dectected, 1 not Dectected	1.09588
ZXDC	A_23_P303317	NM_025112	ref|Homo sapiens ZXD family zinc finger C (ZXDC), transcript variant 1, mRNA [NM_025112]	79364	GO:0003676(nucleic acid binding)|GO:0003700(sequence-specific DNA binding transcription factor activity)|GO:0005515(protein binding)|GO:0005575(cellular_component)|GO:0005634(nucleus)|GO:0006351(transcription, DNA-dependent)|GO:0030275(LRR domain binding)|GO:0045893(positive regulation of transcription, DNA-dependent)|GO:0046872(metal ion binding)|GO:0070742(C2H2 zinc finger domain binding)	351.468	149.304	353.825	149.164	1.24613	2.37205	All Detected	3.19783
P4HA2	A_23_P30363	NM_004199	ref|Homo sapiens prolyl 4-hydroxylase, alpha polypeptide II (P4HA2), transcript variant 1, mRNA [NM_004199]	8974	GO:0004656(procollagen-proline 4-dioxygenase activity)|GO:0005506(iron ion binding)|GO:0005634(nucleus)|GO:0005737(cytoplasm)|GO:0005783(endoplasmic reticulum)|GO:0005788(endoplasmic reticulum lumen)|GO:0009055(electron carrier activity)|GO:0016222(procollagen-proline 4-dioxygenase complex)|GO:0016702(oxidoreductase activity, acting on single donors with incorporation of molecular oxygen, incorpo…	6585.85	3115.38	6586.42	3121.85	1.07709	2.10978	All Detected	54.1339
KIAA0226	A_23_P304171	NM_001145642	ref|Homo sapiens KIAA0226 (KIAA0226), transcript variant 1, mRNA [NM_001145642]	9711	GO:0005515(protein binding)|GO:0005764(lysosome)|GO:0005769(early endosome)|GO:0005770(late endosome)|GO:0005794(Golgi apparatus)|GO:0006897(endocytosis)|GO:0006914(autophagy)|GO:0010507(negative regulation of autophagy)|GO:0045806(negative regulation of endocytosis)	1200.28	569.109	1207.31	562.713	1.10132	2.14551	All Detected	10.0718
TNIP1	A_23_P30435	NM_006058	ref|Homo sapiens TNFAIP3 interacting protein 1 (TNIP1), transcript variant 5, mRNA [NM_006058]	10318	GO:0002755(MyD88-dependent toll-like receptor signaling pathway)|GO:0004843(ubiquitin-specific protease activity)|GO:0005515(protein binding)|GO:0005622(intracellular)|GO:0005634(nucleus)|GO:0005737(cytoplasm)|GO:0006412(translation)|GO:0006952(defense response)|GO:0006954(inflammatory response)|GO:0007159(leukocyte cell-cell adhesion)|GO:0009101(glycoprotein biosynthetic process)|GO:0043124(nega…	8664.81	3667.85	8584.53	3669.56	1.22613	2.33939	All Detected	76.7964
GATA6	A_23_P304450	NM_005257	ref|Homo sapiens GATA binding protein 6 (GATA6), mRNA [NM_005257]	2627	GO:0000122(negative regulation of transcription from RNA polymerase II promoter)|GO:0000979(RNA polymerase II core promoter sequence-specific DNA binding)|GO:0000981(sequence-specific DNA binding RNA polymerase II transcription factor activity)|GO:0001103(RNA polymerase II repressing transcription factor binding)|GO:0001701(in utero embryonic development)|GO:0001889(liver development)|GO:0003148(…	520.806	249.993	527.367	248.98	1.08277	2.1181	All Detected	4.34978
ZNF397	A_23_P304511	NM_032347	ref|Homo sapiens zinc finger protein 397 (ZNF397), transcript variant 2, mRNA [NM_032347]	84307	GO:0003677(DNA binding)|GO:0003700(sequence-specific DNA binding transcription factor activity)|GO:0005634(nucleus)|GO:0005737(cytoplasm)|GO:0006351(transcription, DNA-dependent)|GO:0006355(regulation of transcription, DNA-dependent)|GO:0046872(metal ion binding)	116.414	42.3938	116.267	41.857	1.4739	2.77771	All Detected	1.16265
EMP2	A_23_P304682	NM_001424	ref|Homo sapiens epithelial membrane protein 2 (EMP2), mRNA [NM_001424]	2013	GO:0000139(Golgi membrane)|GO:0001765(membrane raft assembly)|GO:0001913(T cell mediated cytotoxicity)|GO:0001954(positive regulation of cell-matrix adhesion)|GO:0003093(regulation of glomerular filtration)|GO:0005178(integrin binding)|GO:0005515(protein binding)|GO:0005634(nucleus)|GO:0005737(cytoplasm)|GO:0005794(Golgi apparatus)|GO:0005886(plasma membrane)|GO:0005901(caveola)|GO:0007015(actin …	683.003	1891.79	686.829	1886.16	-1.45743	0.364142	All Detected	18.7395
HES2	A_23_P304716	NM_019089	ref|Homo sapiens hes family bHLH transcription factor 2 (HES2), mRNA [NM_019089]	54626	GO:0003690(double-stranded DNA binding)|GO:0005634(nucleus)|GO:0006351(transcription, DNA-dependent)|GO:0008134(transcription factor binding)|GO:0045892(negative regulation of transcription, DNA-dependent)|GO:0046983(protein dimerization activity)	121.263	18.3675	121.122	17.9353	2.75559	6.75328	All Detected	1.61229
HLCS	A_23_P304991	NM_000411	ref|Homo sapiens holocarboxylase synthetase (biotin-(proprionyl-CoA-carboxylase (ATP-hydrolysing)) ligase) (HLCS), transcript variant 1, mRNA [NM_000411]	3141	GO:0000785(chromatin)|GO:0004077(biotin-[acetyl-CoA-carboxylase] ligase activity)|GO:0004078(biotin-[methylcrotonoyl-CoA-carboxylase] ligase activity)|GO:0004079(biotin-[methylmalonyl-CoA-carboxytransferase] ligase activity)|GO:0004080(biotin-[propionyl-CoA-carboxylase (ATP-hydrolyzing)] ligase activity)|GO:0005515(protein binding)|GO:0005524(ATP binding)|GO:0005652(nuclear lamina)|GO:0005737(cyt…	297.566	732.852	297.875	732.389	-1.2979	0.406717	All Detected	6.78928
TAB3	A_23_P305033	NM_152787	ref|Homo sapiens TGF-beta activated kinase 1/MAP3K7 binding protein 3 (TAB3), mRNA [NM_152787]	257397	GO:0000187(activation of MAPK activity)|GO:0002224(toll-like receptor signaling pathway)|GO:0002755(MyD88-dependent toll-like receptor signaling pathway)|GO:0002756(MyD88-independent toll-like receptor signaling pathway)|GO:0005515(protein binding)|GO:0005654(nucleoplasm)|GO:0005737(cytoplasm)|GO:0005829(cytosol)|GO:0005886(plasma membrane)|GO:0007249(I-kappaB kinase/NF-kappaB cascade)|GO:0007254…	147.071	58.7374	147.165	58.1534	1.3395	2.53064	All Detected	1.39081
PPTC7	A_23_P306933	NM_139283	ref|Homo sapiens PTC7 protein phosphatase homolog (S. cerevisiae) (PPTC7), mRNA [NM_139283]	160760	GO:0004721(phosphoprotein phosphatase activity)|GO:0005739(mitochondrion)|GO:0016311(dephosphorylation)|GO:0046872(metal ion binding)	2371.99	851.629	2359.84	848.654	1.47544	2.78068	All Detected	23.6122
HIST1H3F	A_23_P30799	NM_021018	ref|Homo sapiens histone cluster 1, H3f (HIST1H3F), mRNA [NM_021018]	8968	GO:0000183(chromatin silencing at rDNA)|GO:0000228(nuclear chromosome)|GO:0000786(nucleosome)|GO:0003677(DNA binding)|GO:0005515(protein binding)|GO:0005576(extracellular region)|GO:0005634(nucleus)|GO:0005654(nucleoplasm)|GO:0006325(chromatin organization)|GO:0006335(DNA replication-dependent nucleosome assembly)|GO:0007596(blood coagulation)|GO:0010467(gene expression)|GO:0016020(membrane)|GO:0…	344.352	1216.85	346.637	1209.96	-1.80346	0.286487	All Detected	13.4894
PPP2CB	A_23_P308097	NM_001009552	ref|Homo sapiens protein phosphatase 2, catalytic subunit, beta isozyme (PPP2CB), mRNA [NM_001009552]	5516	GO:0000159(protein phosphatase type 2A complex)|GO:0000775(chromosome, centromeric region)|GO:0000922(spindle pole)|GO:0004722(protein serine/threonine phosphatase activity)|GO:0005515(protein binding)|GO:0005634(nucleus)|GO:0005829(cytosol)|GO:0006470(protein dephosphorylation)|GO:0008022(protein C-terminus binding)|GO:0008543(fibroblast growth factor receptor signaling pathway)|GO:0008637(apopt…	6806.4	2550.09	6841.29	2563.87	1.41595	2.66834	All Detected	66.8346
ZSCAN25	A_23_P309246	NM_145115	ref|Homo sapiens zinc finger and SCAN domain containing 25 (ZSCAN25), mRNA [NM_145115]	221785	GO:0003677(DNA binding)|GO:0003700(sequence-specific DNA binding transcription factor activity)|GO:0005634(nucleus)|GO:0006351(transcription, DNA-dependent)|GO:0006355(regulation of transcription, DNA-dependent)|GO:0046872(metal ion binding)	414.2	141.771	416.806	141.45	1.55909	2.94667	All Detected	4.30244
DCTN5	A_23_P309967	NM_032486	ref|Homo sapiens dynactin 5 (p25) (DCTN5), transcript variant 1, mRNA [NM_032486]	84516	GO:0000777(condensed chromosome kinetochore)|GO:0005813(centrosome)|GO:0005829(cytosol)|GO:0019886(antigen processing and presentation of exogenous peptide antigen via MHC class II)	509.021	232.917	513.938	231.631	1.14977	2.21878	All Detected	4.41105
PRSS3P2	A_23_P310274	NR_001296	ref|Homo sapiens protease, serine, 3 pseudogene 2 (PRSS3P2), non-coding RNA [NR_001296]	154754	-	676.965	115.843	680.556	116.012	2.55244	5.86624	All Detected	8.82099
JMJD6	A_23_P311616	NM_015167	ref|Homo sapiens jumonji domain containing 6 (JMJD6), transcript variant 2, mRNA [NM_015167]	23210	GO:0001822(kidney development)|GO:0002040(sprouting angiogenesis)|GO:0003723(RNA binding)|GO:0003727(single-stranded RNA binding)|GO:0004872(receptor activity)|GO:0005506(iron ion binding)|GO:0005515(protein binding)|GO:0005634(nucleus)|GO:0005654(nucleoplasm)|GO:0005730(nucleolus)|GO:0005886(plasma membrane)|GO:0006351(transcription, DNA-dependent)|GO:0006355(regulation of transcription, DNA-dep…	2040.03	642.495	2040.83	636.48	1.68097	3.20644	All Detected	21.943
BEND7	A_23_P312358	NM_152751	ref|Homo sapiens BEN domain containing 7 (BEND7), transcript variant 1, mRNA [NM_152751]	222389	GO:0005515(protein binding)|GO:0070062(extracellular vesicular exosome)	152.707	45.9888	152.953	45.5481	1.74763	3.35806	All Detected	1.67821
UGCG	A_23_P313389	NM_003358	ref|Homo sapiens UDP-glucose ceramide glucosyltransferase (UGCG), mRNA [NM_003358]	7357	GO:0000139(Golgi membrane)|GO:0006665(sphingolipid metabolic process)|GO:0006679(glucosylceramide biosynthetic process)|GO:0006687(glycosphingolipid metabolic process)|GO:0006688(glycosphingolipid biosynthetic process)|GO:0008120(ceramide glucosyltransferase activity)|GO:0008544(epidermis development)|GO:0016020(membrane)|GO:0016021(integral to membrane)|GO:0044281(small molecule metabolic proces…	2859.52	589.32	2847.08	583.956	2.28555	4.87551	All Detected	35.3613
CEP295	A_23_P313734	NM_033395	ref|Homo sapiens centrosomal protein 295kDa (CEP295), mRNA [NM_033395]	85459	GO:0005737(cytoplasm)|GO:0005813(centrosome)|GO:0005814(centriole)|GO:0005856(cytoskeleton)	414.904	854.482	417.779	852.772	-1.02942	0.489907	All Detected	6.79677
LRRN3	A_23_P31376	NM_018334	ref|Homo sapiens leucine rich repeat neuronal 3 (LRRN3), transcript variant 3, mRNA [NM_018334]	54674	GO:0001934(positive regulation of protein phosphorylation)|GO:0005886(plasma membrane)|GO:0016021(integral to membrane)|GO:0030131(clathrin adaptor complex)|GO:0032403(protein complex binding)	130.959	288.198	131.16	287.793	-1.1337	0.455746	All Detected	2.44738
STEAP1	A_23_P31453	NM_012449	ref|Homo sapiens six transmembrane epithelial antigen of the prostate 1 (STEAP1), mRNA [NM_012449]	26872	GO:0005215(transporter activity)|GO:0005886(plasma membrane)|GO:0005887(integral to plasma membrane)|GO:0005911(cell-cell junction)|GO:0006811(ion transport)|GO:0010008(endosome membrane)|GO:0015267(channel activity)|GO:0016020(membrane)|GO:0016491(oxidoreductase activity)|GO:0046872(metal ion binding)|GO:0055072(iron ion homeostasis)|GO:0055085(transmembrane transport)|GO:0055114(oxidation-reduc…	1039.77	2361.23	1046.62	2375.26	-1.18235	0.440632	All Detected	20.7601
STC1	A_23_P314755	NM_003155	ref|Homo sapiens stanniocalcin 1 (STC1), mRNA [NM_003155]	6781	GO:0001503(ossification)|GO:0001886(endothelial cell morphogenesis)|GO:0003421(growth plate cartilage axis specification)|GO:0005179(hormone activity)|GO:0005615(extracellular space)|GO:0005634(nucleus)|GO:0005737(cytoplasm)|GO:0006874(cellular calcium ion homeostasis)|GO:0007566(embryo implantation)|GO:0010596(negative regulation of endothelial cell migration)|GO:0016324(apical plasma membrane)|…	341.142	31.4962	343.376	30.9857	3.47011	11.0818	All Detected	4.8811
PRKAG2	A_23_P314760	NM_016203	ref|Homo sapiens protein kinase, AMP-activated, gamma 2 non-catalytic subunit (PRKAG2), transcript variant a, mRNA [NM_016203]	51422	GO:0004679(AMP-activated protein kinase activity)|GO:0004862(cAMP-dependent protein kinase inhibitor activity)|GO:0005524(ATP binding)|GO:0005615(extracellular space)|GO:0005654(nucleoplasm)|GO:0005829(cytosol)|GO:0005977(glycogen metabolic process)|GO:0006110(regulation of glycolysis)|GO:0006112(energy reserve metabolic process)|GO:0006468(protein phosphorylation)|GO:0006469(negative regulation …	2331.05	917.672	2323.39	913.237	1.34717	2.54413	All Detected	22.0336
BAIAP2	A_23_P315836	NM_017451	ref|Homo sapiens BAI1-associated protein 2 (BAIAP2), transcript variant 2, mRNA [NM_017451]	10458	GO:0001726(ruffle)|GO:0005515(protein binding)|GO:0005654(nucleoplasm)|GO:0005737(cytoplasm)|GO:0005829(cytosol)|GO:0005886(plasma membrane)|GO:0007009(plasma membrane organization)|GO:0007409(axonogenesis)|GO:0008022(protein C-terminus binding)|GO:0008093(cytoskeletal adaptor activity)|GO:0008286(insulin receptor signaling pathway)|GO:0008360(regulation of cell shape)|GO:0009617(response to bact…	116.692	43.8772	116.594	43.3577	1.42713	2.68911	All Detected	1.14431
ND6	A_23_P317056	ENST00000361681	ens|mitochondrially encoded NADH dehydrogenase 6 [Source:HGNC Symbol;Acc:HGNC:7462] [ENST00000361681]	4541	-	377.377	932.973	378.725	927.7	-1.29251	0.408241	All Detected	8.57773
ATP6V1B2	A_23_P31844	NM_001693	ref|Homo sapiens ATPase, H+ transporting, lysosomal 56/58kDa, V1 subunit B2 (ATP6V1B2), mRNA [NM_001693]	526	GO:0001726(ruffle)|GO:0005524(ATP binding)|GO:0005765(lysosomal membrane)|GO:0005829(cytosol)|GO:0005886(plasma membrane)|GO:0005902(microvillus)|GO:0006879(cellular iron ion homeostasis)|GO:0008286(insulin receptor signaling pathway)|GO:0012505(endomembrane system)|GO:0015078(hydrogen ion transmembrane transporter activity)|GO:0015991(ATP hydrolysis coupled proton transport)|GO:0015992(proton tr…	2687.38	1229.97	2682.86	1221.06	1.13563	2.19714	All Detected	22.8405
CCNK	A_23_P3186	NM_001099402	ref|Homo sapiens cyclin K (CCNK), mRNA [NM_001099402]	8812	GO:0000079(regulation of cyclin-dependent protein kinase activity)|GO:0001701(in utero embryonic development)|GO:0004693(cyclin-dependent protein kinase activity)|GO:0005515(protein binding)|GO:0005634(nucleus)|GO:0006355(regulation of transcription, DNA-dependent)|GO:0006366(transcription from RNA polymerase II promoter)|GO:0006468(protein phosphorylation)|GO:0006974(response to DNA damage stimu…	2278.78	1107.07	2279.8	1101.24	1.04978	2.07021	All Detected	18.415
RAB11FIP1	A_23_P31873	NM_001002814	ref|Homo sapiens RAB11 family interacting protein 1 (class I) (RAB11FIP1), transcript variant 3, mRNA [NM_001002814]	80223	GO:0005737(cytoplasm)|GO:0015031(protein transport)|GO:0017137(Rab GTPase binding)|GO:0030670(phagocytic vesicle membrane)|GO:0043231(intracellular membrane-bounded organelle)|GO:0045055(regulated secretory pathway)|GO:0055037(recycling endosome)	1830.18	782.649	1842.79	781.938	1.23676	2.35669	All Detected	16.5758
ST3GAL1	A_23_P31896	NM_003033	ref|Homo sapiens ST3 beta-galactoside alpha-2,3-sialyltransferase 1 (ST3GAL1), transcript variant 1, mRNA [NM_003033]	6482	GO:0000139(Golgi membrane)|GO:0003836(beta-galactoside (CMP) alpha-2,3-sialyltransferase activity)|GO:0005975(carbohydrate metabolic process)|GO:0006054(N-acetylneuraminate metabolic process)|GO:0006464(cellular protein modification process)|GO:0006468(protein phosphorylation)|GO:0006487(protein N-linked glycosylation)|GO:0006488(dolichol-linked oligosaccharide biosynthetic process)|GO:0006493(pr…	1168.39	308.572	1173.8	307.94	1.93046	3.81176	All Detected	13.529
ZNF383	A_23_P319013	NM_152604	ref|Homo sapiens zinc finger protein 383 (ZNF383), mRNA [NM_152604]	163087	GO:0003677(DNA binding)|GO:0003700(sequence-specific DNA binding transcription factor activity)|GO:0005634(nucleus)|GO:0005737(cytoplasm)|GO:0006351(transcription, DNA-dependent)|GO:0006355(regulation of transcription, DNA-dependent)|GO:0046872(metal ion binding)	392.148	161.851	394.383	161.371	1.28922	2.44395	All Detected	3.64081
RIMS3	A_23_P319583	NM_014747	ref|Homo sapiens regulating synaptic membrane exocytosis 3 (RIMS3), mRNA [NM_014747]	9783	GO:0006836(neurotransmitter transport)|GO:0017156(calcium ion-dependent exocytosis)|GO:0030054(cell junction)|GO:0042391(regulation of membrane potential)|GO:0044325(ion channel binding)|GO:0048786(presynaptic active zone)|GO:2000300(regulation of synaptic vesicle exocytosis)	140.198	373.63	140.53	372.345	-1.40576	0.37742	All Detected	3.6221
EYA2	A_23_P319859	NM_005244	ref|Homo sapiens EYA transcriptional coactivator and phosphatase 2 (EYA2), transcript variant 1, mRNA [NM_005244]	2139	GO:0000287(magnesium ion binding)|GO:0004725(protein tyrosine phosphatase activity)|GO:0005515(protein binding)|GO:0005634(nucleus)|GO:0005737(cytoplasm)|GO:0005739(mitochondrion)|GO:0005813(centrosome)|GO:0006281(DNA repair)|GO:0006351(transcription, DNA-dependent)|GO:0006355(regulation of transcription, DNA-dependent)|GO:0007501(mesodermal cell fate specification)|GO:0014706(striated muscle tis…	512.041	208.266	517.98	207.083	1.32269	2.50132	All Detected	4.85777
MAPK6	A_23_P3204	NM_002748	ref|Homo sapiens mitogen-activated protein kinase 6 (MAPK6), mRNA [NM_002748]	5597	GO:0000165(MAPK cascade)|GO:0004674(protein serine/threonine kinase activity)|GO:0004707(MAP kinase activity)|GO:0005515(protein binding)|GO:0005524(ATP binding)|GO:0005634(nucleus)|GO:0005737(cytoplasm)|GO:0006468(protein phosphorylation)|GO:0007049(cell cycle)|GO:0007165(signal transduction)|GO:0019901(protein kinase binding)|GO:0046982(protein heterodimerization activity)	7428.3	3653.33	7458.44	3652.46	1.03	2.04203	All Detected	59.4684
RGS16	A_23_P320578	NM_002928	ref|Homo sapiens regulator of G-protein signaling 16 (RGS16), mRNA [NM_002928]	6004	GO:0005096(GTPase activator activity)|GO:0005515(protein binding)|GO:0005516(calmodulin binding)|GO:0005737(cytoplasm)|GO:0005886(plasma membrane)|GO:0007601(visual perception)|GO:0008277(regulation of G-protein coupled receptor protein signaling pathway)|GO:0038032(termination of G-protein coupled receptor signaling pathway)|GO:0043547(positive regulation of GTPase activity)	475.225	99.6823	478.536	99.4986	2.26588	4.80947	All Detected	5.92246
METTL21B	A_23_P320878	NM_206914	ref|Homo sapiens methyltransferase like 21B (METTL21B), transcript variant 2, mRNA [NM_206914]	25895	GO:0005622(intracellular)|GO:0005737(cytoplasm)|GO:0008168(methyltransferase activity)|GO:0032259(methylation)	510.743	228.06	516.53	226.461	1.18959	2.28088	All Detected	4.53234
RNF19B	A_23_P321388	NM_153341	ref|Homo sapiens ring finger protein 19B (RNF19B), transcript variant 1, mRNA [NM_153341]	127544	GO:0005515(protein binding)|GO:0005737(cytoplasm)|GO:0008270(zinc ion binding)|GO:0016021(integral to membrane)|GO:0016567(protein ubiquitination)|GO:0016874(ligase activity)|GO:0042267(natural killer cell mediated cytotoxicity)|GO:0044194(cytolytic granule)|GO:0072643(interferon-gamma secretion)	174.674	80.7069	175.027	80.479	1.12089	2.17481	All Detected	1.47731
MARCH3	A_23_P321511	NM_178450	ref|Homo sapiens membrane-associated ring finger (C3HC4) 3, E3 ubiquitin protein ligase (MARCH3), mRNA [NM_178450]	115123	GO:0005764(lysosome)|GO:0005768(endosome)|GO:0006897(endocytosis)|GO:0008270(zinc ion binding)|GO:0016021(integral to membrane)|GO:0016567(protein ubiquitination)|GO:0016874(ligase activity)|GO:0030659(cytoplasmic vesicle membrane)|GO:0031901(early endosome membrane)	241.936	37.7823	242.499	37.2568	2.7024	6.50885	All Detected	3.20691
KLF4	A_23_P32233	NM_004235	ref|Homo sapiens Kruppel-like factor 4 (gut) (KLF4), mRNA [NM_004235]	9314	GO:0000122(negative regulation of transcription from RNA polymerase II promoter)|GO:0000790(nuclear chromatin)|GO:0000987(core promoter proximal region sequence-specific DNA binding)|GO:0001010(sequence-specific DNA binding transcription factor recruiting transcription factor activity)|GO:0001077(RNA polymerase II core promoter proximal region sequence-specific DNA binding transcription factor ac…	832.967	129.444	834.486	129.305	2.69011	6.45364	All Detected	11.0185
NFIL3	A_23_P32253	NM_005384	ref|Homo sapiens nuclear factor, interleukin 3 regulated (NFIL3), transcript variant 3, mRNA [NM_005384]	4783	GO:0000122(negative regulation of transcription from RNA polymerase II promoter)|GO:0000977(RNA polymerase II regulatory region sequence-specific DNA binding)|GO:0000979(RNA polymerase II core promoter sequence-specific DNA binding)|GO:0001078(RNA polymerase II core promoter proximal region sequence-specific DNA binding transcription factor activity involved in negative regulation of transcriptio…	8143.76	1963.06	8120.71	1963.32	2.04831	4.13622	All Detected	96.2092
BARX1	A_23_P32279	NM_021570	ref|Homo sapiens BARX homeobox 1 (BARX1), mRNA [NM_021570]	56033	GO:0003700(sequence-specific DNA binding transcription factor activity)|GO:0005634(nucleus)|GO:0006351(transcription, DNA-dependent)|GO:0006355(regulation of transcription, DNA-dependent)|GO:0007267(cell-cell signaling)|GO:0009952(anterior/posterior pattern specification)|GO:0030178(negative regulation of Wnt receptor signaling pathway)|GO:0030855(epithelial cell differentiation)|GO:0043565(seque…	221.069	75.1467	222.199	74.9331	1.56818	2.9653	All Detected	2.30103
FAM83D	A_23_P323751	NM_030919	ref|Homo sapiens family with sequence similarity 83, member D (FAM83D), mRNA [NM_030919]	81610	GO:0000922(spindle pole)|GO:0005737(cytoplasm)|GO:0007067(mitosis)|GO:0051301(cell division)	770.143	2208.54	770.957	2216.23	-1.52339	0.347869	All Detected	22.5824
ISG20	A_23_P32404	NM_002201	ref|Homo sapiens interferon stimulated exonuclease gene 20kDa (ISG20), transcript variant 1, mRNA [NM_002201]	3669	GO:0000175(3'-5'-exoribonuclease activity)|GO:0000738(DNA catabolic process, exonucleolytic)|GO:0004527(exonuclease activity)|GO:0005634(nucleus)|GO:0005654(nucleoplasm)|GO:0005730(nucleolus)|GO:0005737(cytoplasm)|GO:0006364(rRNA processing)|GO:0006401(RNA catabolic process)|GO:0008283(cell proliferation)|GO:0008310(single-stranded DNA specific 3'-5' exodeoxyribonuclease activity)|GO:0008859(exor…	15899.9	6604.13	15555.6	6603.42	1.23615	2.35569	All Detected	139.878
TG	A_23_P32454	NM_003235	ref|Homo sapiens thyroglobulin (TG), mRNA [NM_003235]	7038	GO:0005179(hormone activity)|GO:0005576(extracellular region)|GO:0005615(extracellular space)|GO:0007165(signal transduction)|GO:0015705(iodide transport)|GO:0030878(thyroid gland development)|GO:0031641(regulation of myelination)|GO:0042403(thyroid hormone metabolic process)|GO:0042446(hormone biosynthetic process)|GO:0052689(carboxylic ester hydrolase activity)	411.837	50.7505	414.09	50.1988	3.04422	8.24901	All Detected	5.68581
CEMIP	A_23_P324754	NM_018689	ref|Homo sapiens cell migration inducing protein, hyaluronan binding (CEMIP), transcript variant 3, mRNA [NM_018689]	57214	GO:0004415(hyalurononglucosaminidase activity)|GO:0005515(protein binding)|GO:0005540(hyaluronic acid binding)|GO:0005576(extracellular region)|GO:0005634(nucleus)|GO:0005737(cytoplasm)|GO:0005783(endoplasmic reticulum)|GO:0005886(plasma membrane)|GO:0005905(coated pit)|GO:0007605(sensory perception of sound)|GO:0010800(positive regulation of peptidyl-threonine phosphorylation)|GO:0030214(hyaluro…	90.0663	11.9122	89.8928	11.4539	2.97236	7.8482	1 Dectected, 1 not Dectected	1.22561
MORC3	A_23_P325501	NM_015358	ref|Homo sapiens MORC family CW-type zinc finger 3 (MORC3), mRNA [NM_015358]	23515	GO:0005654(nucleoplasm)|GO:0006468(protein phosphorylation)|GO:0007569(cell aging)|GO:0008270(zinc ion binding)|GO:0009791(post-embryonic development)|GO:0016605(PML body)|GO:0018105(peptidyl-serine phosphorylation)|GO:0045111(intermediate filament cytoskeleton)|GO:0048147(negative regulation of fibroblast proliferation)|GO:0050821(protein stabilization)|GO:0051457(maintenance of protein location…	1487.02	549.792	1499.06	542.912	1.46527	2.76116	All Detected	14.9399
SKI	A_23_P325631	NM_003036	ref|Homo sapiens v-ski avian sarcoma viral oncogene homolog (SKI), mRNA [NM_003036]	6497	GO:0000122(negative regulation of transcription from RNA polymerase II promoter)|GO:0001843(neural tube closure)|GO:0002089(lens morphogenesis in camera-type eye)|GO:0003682(chromatin binding)|GO:0003714(transcription corepressor activity)|GO:0005515(protein binding)|GO:0005634(nucleus)|GO:0005654(nucleoplasm)|GO:0005667(transcription factor complex)|GO:0005737(cytoplasm)|GO:0005813(centrosome)|G…	224.377	107.736	225.797	107.481	1.07094	2.10081	All Detected	1.84869
ZNF134	A_23_P325661	NM_003435	ref|Homo sapiens zinc finger protein 134 (ZNF134), mRNA [NM_003435]	7693	GO:0003677(DNA binding)|GO:0003700(sequence-specific DNA binding transcription factor activity)|GO:0005634(nucleus)|GO:0006351(transcription, DNA-dependent)|GO:0006355(regulation of transcription, DNA-dependent)|GO:0046872(metal ion binding)	971.261	405.939	975.375	403.568	1.27314	2.41688	All Detected	8.93448
SGMS2	A_23_P326204	NM_152621	ref|Homo sapiens sphingomyelin synthase 2 (SGMS2), transcript variant 1, mRNA [NM_152621]	166929	GO:0005794(Golgi apparatus)|GO:0005886(plasma membrane)|GO:0005887(integral to plasma membrane)|GO:0006665(sphingolipid metabolic process)|GO:0006686(sphingomyelin biosynthetic process)|GO:0016301(kinase activity)|GO:0016310(phosphorylation)|GO:0030148(sphingolipid biosynthetic process)|GO:0030173(integral to Golgi membrane)|GO:0033188(sphingomyelin synthase activity)|GO:0044281(small molecule me…	243.323	100.451	243.771	100.249	1.28193	2.43164	All Detected	2.24252
C16orf45	A_23_P326319	NM_033201	ref|Homo sapiens chromosome 16 open reading frame 45 (C16orf45), transcript variant 1, mRNA [NM_033201]	89927	GO:0007026(negative regulation of microtubule depolymerization)|GO:0015630(microtubule cytoskeleton)|GO:0021822(negative regulation of cell motility involved in cerebral cortex radial glia guided migration)	4517.44	2218.38	4479.75	2227.32	1.00811	2.01128	All Detected	35.1943
CFAP70	A_23_P326931	NM_145170	ref|Homo sapiens cilia and flagella associated protein 70 (CFAP70), mRNA [NM_145170]	118491	GO:0003674(molecular_function)|GO:0008150(biological_process)|GO:0070062(extracellular vesicular exosome)	184.339	81.7004	184.935	81.4874	1.18237	2.26949	All Detected	1.61637
ESPL1	A_23_P32707	NM_012291	ref|Homo sapiens extra spindle pole bodies homolog 1 (S. cerevisiae) (ESPL1), mRNA [NM_012291]	9700	GO:0000070(mitotic sister chromatid segregation)|GO:0000212(meiotic spindle organization)|GO:0000278(mitotic cell cycle)|GO:0000910(cytokinesis)|GO:0003824(catalytic activity)|GO:0005515(protein binding)|GO:0005634(nucleus)|GO:0005813(centrosome)|GO:0005829(cytosol)|GO:0006508(proteolysis)|GO:0006915(apoptotic process)|GO:0008234(cysteine-type peptidase activity)|GO:0040001(establishment of mitot…	1016.15	2225.84	1020.4	2232.25	-1.12937	0.457116	All Detected	18.9352
GATS	A_23_P327777	NM_178831	ref|Homo sapiens GATS, stromal antigen 3 opposite strand (GATS), transcript variant 1, mRNA [NM_178831]	352954	-	101.753	219.189	102.072	218.188	-1.09598	0.467817	All Detected	1.81431
RAVER2	A_23_P328323	NM_018211	ref|Homo sapiens ribonucleoprotein, PTB-binding 2 (RAVER2), mRNA [NM_018211]	55225	GO:0000166(nucleotide binding)|GO:0005634(nucleus)|GO:0005737(cytoplasm)	67.1351	151.365	67.7267	151.055	-1.15728	0.448359	All Detected	1.302
NMD3	A_23_P32861	NM_015938	ref|Homo sapiens NMD3 ribosome export adaptor (NMD3), mRNA [NM_015938]	51068	GO:0000055(ribosomal large subunit export from nucleus)|GO:0005634(nucleus)|GO:0005654(nucleoplasm)|GO:0005730(nucleolus)|GO:0005737(cytoplasm)|GO:0015031(protein transport)|GO:0016020(membrane)|GO:0030674(protein binding, bridging)|GO:0043023(ribosomal large subunit binding)	526.66	246.216	533.046	245.778	1.11691	2.16881	All Detected	4.48857
NEURL3	A_23_P328740	NM_001285486	ref|Homo sapiens neuralized E3 ubiquitin protein ligase 3 (NEURL3), transcript variant 2, mRNA [NM_001285486]	93082	GO:0004842(ubiquitin-protein ligase activity)|GO:0008270(zinc ion binding)|GO:0016567(protein ubiquitination)|GO:0016874(ligase activity)	478.607	18.0497	482.403	17.5814	4.77812	27.4382	1 Dectected, 1 not Dectected	7.26284
LCOR	A_23_P328836	NM_032440	ref|Homo sapiens ligand dependent nuclear receptor corepressor (LCOR), transcript variant 1, mRNA [NM_032440]	84458	GO:0000122(negative regulation of transcription from RNA polymerase II promoter)|GO:0003677(DNA binding)|GO:0003700(sequence-specific DNA binding transcription factor activity)|GO:0005634(nucleus)|GO:0006366(transcription from RNA polymerase II promoter)|GO:0008134(transcription factor binding)	390.552	190.906	392.738	190.474	1.04398	2.0619	All Detected	3.16039
NABP1	A_23_P329198	NM_001031716	ref|Homo sapiens nucleic acid binding protein 1 (NABP1), transcript variant 1, mRNA [NM_001031716]	64859	GO:0000724(double-strand break repair via homologous recombination)|GO:0003697(single-stranded DNA binding)|GO:0003723(RNA binding)|GO:0005634(nucleus)|GO:0005654(nucleoplasm)|GO:0005737(cytoplasm)|GO:0006281(DNA repair)|GO:0006974(response to DNA damage stimulus)|GO:0007093(mitotic cell cycle checkpoint)|GO:0010212(response to ionizing radiation)|GO:0070876(SOSS complex)	1057.41	506.939	1063.25	502.688	1.08074	2.11513	All Detected	8.75877
CNRIP1	A_23_P329353	NM_015463	ref|Homo sapiens cannabinoid receptor interacting protein 1 (CNRIP1), transcript variant CRIP1a, mRNA [NM_015463]	25927	-	263.522	52.7846	264.174	52.172	2.34014	5.06352	All Detected	3.31253
DDX10	A_23_P32938	NM_004398	ref|Homo sapiens DEAD (Asp-Glu-Ala-Asp) box polypeptide 10 (DDX10), mRNA [NM_004398]	1662	GO:0003724(RNA helicase activity)|GO:0005524(ATP binding)|GO:0008152(metabolic process)	11224.8	4989.99	11047.4	5004.34	1.14245	2.20756	All Detected	94.4224
UBC	A_23_P329740	NM_021009	ref|Homo sapiens ubiquitin C (UBC), mRNA [NM_021009]	7316	GO:0000082(G1/S transition of mitotic cell cycle)|GO:0000086(G2/M transition of mitotic cell cycle)|GO:0000122(negative regulation of transcription from RNA polymerase II promoter)|GO:0000187(activation of MAPK activity)|GO:0000209(protein polyubiquitination)|GO:0000278(mitotic cell cycle)|GO:0002020(protease binding)|GO:0002224(toll-like receptor signaling pathway)|GO:0002474(antigen processing …	182528	83946.9	188459	81578	1.208	2.31017	All Detected	1670.02
GREB1	A_23_P329768	NM_014668	ref|Homo sapiens growth regulation by estrogen in breast cancer 1 (GREB1), transcript variant a, mRNA [NM_014668]	9687	GO:0016021(integral to membrane)|GO:0070062(extracellular vesicular exosome)	104.9	4.98181	104.977	4.70688	4.47916	22.3028	1 Dectected, 1 not Dectected	1.56672
NFKBIB	A_23_P330895	NR_040515	ref|Homo sapiens nuclear factor of kappa light polypeptide gene enhancer in B-cells inhibitor, beta (NFKBIB), transcript variant 3, non-coding RNA [NR_040515]	4793	GO:0002224(toll-like receptor signaling pathway)|GO:0002755(MyD88-dependent toll-like receptor signaling pathway)|GO:0002756(MyD88-independent toll-like receptor signaling pathway)|GO:0003713(transcription coactivator activity)|GO:0004871(signal transducer activity)|GO:0005515(protein binding)|GO:0005634(nucleus)|GO:0005829(cytosol)|GO:0006351(transcription, DNA-dependent)|GO:0007165(signal trans…	870.541	438.017	871.308	435.045	1.00202	2.0028	All Detected	6.81662
DPYSL4	A_23_P331049	NM_006426	ref|Homo sapiens dihydropyrimidinase-like 4 (DPYSL4), mRNA [NM_006426]	10570	GO:0005829(cytosol)|GO:0006208(pyrimidine base catabolic process)|GO:0007399(nervous system development)|GO:0007411(axon guidance)|GO:0016812(hydrolase activity, acting on carbon-nitrogen (but not peptide) bonds, in cyclic amides)	1965.7	852.561	1965.24	849.619	1.20981	2.31308	All Detected	17.4315
PPP1R18	A_23_P331479	NM_133471	ref|Homo sapiens protein phosphatase 1, regulatory subunit 18 (PPP1R18), transcript variant 1, mRNA [NM_133471]	170954	GO:0003779(actin binding)|GO:0005737(cytoplasm)|GO:0005856(cytoskeleton)|GO:0019902(phosphatase binding)	3945.16	1088.16	3924.39	1083.01	1.85743	3.62361	All Detected	44.3966
STAU2	A_23_P33154	NM_014393	ref|Homo sapiens staufen double-stranded RNA binding protein 2 (STAU2), transcript variant 5, mRNA [NM_014393]	27067	GO:0003725(double-stranded RNA binding)|GO:0005515(protein binding)|GO:0005730(nucleolus)|GO:0005783(endoplasmic reticulum)|GO:0005874(microtubule)|GO:0006810(transport)|GO:0016020(membrane)	304.084	776.419	304.662	775.733	-1.34835	0.392741	All Detected	7.36048
LOC101060179	A_23_P331908	XM_003959932	ref|PREDICTED: Homo sapiens uncharacterized LOC101060179 (LOC101060179), mRNA [XM_003959932]	101060179	-	518.978	252.935	525.388	252.504	1.05708	2.08071	All Detected	4.26381
COL5A2	A_23_P33196	NM_000393	ref|Homo sapiens collagen, type V, alpha 2 (COL5A2), mRNA [NM_000393]	1290	GO:0001501(skeletal system development)|GO:0001503(ossification)|GO:0003674(molecular_function)|GO:0005201(extracellular matrix structural constituent)|GO:0005576(extracellular region)|GO:0005588(collagen type V)|GO:0005788(endoplasmic reticulum lumen)|GO:0007411(axon guidance)|GO:0022617(extracellular matrix disassembly)|GO:0030198(extracellular matrix organization)|GO:0030199(collagen fibril or…	4547.11	9366.03	4508.23	9493.71	-1.07441	0.474865	All Detected	77.8982
RECQL5	A_23_P332042	NM_004259	ref|Homo sapiens RecQ protein-like 5 (RECQL5), transcript variant 1, mRNA [NM_004259]	9400	GO:0000993(RNA polymerase II core binding)|GO:0003676(nucleic acid binding)|GO:0003678(DNA helicase activity)|GO:0005524(ATP binding)|GO:0005634(nucleus)|GO:0005654(nucleoplasm)|GO:0005730(nucleolus)|GO:0005737(cytoplasm)|GO:0006259(DNA metabolic process)|GO:0006260(DNA replication)|GO:0006281(DNA repair)|GO:0006310(DNA recombination)|GO:0007067(mitosis)|GO:0008026(ATP-dependent helicase activity…	346.187	722.042	348.396	720.675	-1.04862	0.483431	All Detected	5.81685
TBC1D31	A_23_P334218	NM_145647	ref|Homo sapiens TBC1 domain family, member 31 (TBC1D31), transcript variant 1, mRNA [NM_145647]	93594	GO:0005097(Rab GTPase activator activity)|GO:0005813(centrosome)|GO:0032851(positive regulation of Rab GTPase activity)	277.931	650.767	278.243	645.135	-1.21325	0.431295	All Detected	5.73267
FAM126B	A_23_P334864	NM_173822	ref|Homo sapiens family with sequence similarity 126, member B (FAM126B), mRNA [NM_173822]	285172	GO:0005622(intracellular)	287.634	97.23	288.143	97.2488	1.56703	2.96295	All Detected	2.98273
ZFAND2A	A_23_P336992	NM_182491	ref|Homo sapiens zinc finger, AN1-type domain 2A (ZFAND2A), mRNA [NM_182491]	90637	GO:0000502(proteasome complex)|GO:0005634(nucleus)|GO:0005737(cytoplasm)|GO:0008270(zinc ion binding)|GO:0032436(positive regulation of proteasomal ubiquitin-dependent protein catabolic process)|GO:0071243(cellular response to arsenic-containing substance)	1883.92	860.737	1889.99	858.915	1.13779	2.20044	All Detected	16.1105
ELK3	A_23_P338325	ENST00000549985	ens|ELK3, ETS-domain protein (SRF accessory protein 2) [Source:HGNC Symbol;Acc:HGNC:3325] [ENST00000549985]	2004	GO:0000978(RNA polymerase II core promoter proximal region sequence-specific DNA binding)|GO:0000981(sequence-specific DNA binding RNA polymerase II transcription factor activity)|GO:0001077(RNA polymerase II core promoter proximal region sequence-specific DNA binding transcription factor activity involved in positive regulation of transcription)|GO:0001525(angiogenesis)|GO:0003700(sequence-speci…	401.321	106.972	403.68	106.818	1.91806	3.77914	All Detected	4.63846
ENST00000569656	A_23_P339053	ENST00000569656	ens|chromosome 16 open reading frame 52 [Source:HGNC Symbol;Acc:HGNC:27087] [ENST00000569656]	-	-	1502.36	462.271	1516.96	458.382	1.72656	3.30937	All Detected	16.5402
NUP62CL	A_23_P33914	NM_017681	ref|Homo sapiens nucleoporin 62kDa C-terminal like (NUP62CL), transcript variant 1, mRNA [NM_017681]	54830	GO:0005643(nuclear pore)|GO:0015031(protein transport)|GO:0017056(structural constituent of nuclear pore)	170.112	462.061	170.156	457.851	-1.42802	0.371642	All Detected	4.49522
PLCH1	A_23_P339240	NM_014996	ref|Homo sapiens phospholipase C, eta 1 (PLCH1), transcript variant 2, mRNA [NM_014996]	23007	GO:0004435(phosphatidylinositol phospholipase C activity)|GO:0004871(signal transducer activity)|GO:0005509(calcium ion binding)|GO:0005737(cytoplasm)|GO:0005829(cytosol)|GO:0005886(plasma membrane)|GO:0016042(lipid catabolic process)|GO:0043231(intracellular membrane-bounded organelle)|GO:0043647(inositol phosphate metabolic process)|GO:0044281(small molecule metabolic process)|GO:0048015(phosph…	95.8126	225.768	95.7533	224.657	-1.23033	0.426219	All Detected	2.01413
PRSS16	A_23_P340131	NM_005865	ref|Homo sapiens protease, serine, 16 (thymus) (PRSS16), mRNA [NM_005865]	10279	GO:0005764(lysosome)|GO:0005768(endosome)|GO:0006508(proteolysis)|GO:0008236(serine-type peptidase activity)|GO:0016023(cytoplasmic membrane-bounded vesicle)|GO:0030163(protein catabolic process)	134.695	318.82	135.19	317.892	-1.23355	0.425268	All Detected	2.85473
G6PD	A_23_P34093	NM_000402	ref|Homo sapiens glucose-6-phosphate dehydrogenase (G6PD), transcript variant 1, mRNA [NM_000402]	2539	GO:0001816(cytokine production)|GO:0004345(glucose-6-phosphate dehydrogenase activity)|GO:0005515(protein binding)|GO:0005536(glucose binding)|GO:0005634(nucleus)|GO:0005737(cytoplasm)|GO:0005813(centrosome)|GO:0005815(microtubule organizing center)|GO:0005829(cytosol)|GO:0005975(carbohydrate metabolic process)|GO:0006098(pentose-phosphate shunt)|GO:0006629(lipid metabolic process)|GO:0006695(cho…	1487.61	4007.97	1499.84	4047.09	-1.43208	0.370596	All Detected	39.8008
KLHL21	A_23_P341223	NM_014851	ref|Homo sapiens kelch-like family member 21 (KLHL21), mRNA [NM_014851]	9903	GO:0004842(ubiquitin-protein ligase activity)|GO:0005737(cytoplasm)|GO:0005813(centrosome)|GO:0005827(polar microtubule)|GO:0007067(mitosis)|GO:0016567(protein ubiquitination)|GO:0031463(Cul3-RING ubiquitin ligase complex)|GO:0032465(regulation of cytokinesis)|GO:0035853(chromosome passenger complex localization to spindle midzone)|GO:0051301(cell division)	12117.7	1493.17	11976.1	1481.47	3.01506	8.08394	All Detected	163.978
RBBP6	A_23_P342053	NM_032626	ref|Homo sapiens retinoblastoma binding protein 6 (RBBP6), transcript variant 3, mRNA [NM_032626]	5930	GO:0001701(in utero embryonic development)|GO:0004842(ubiquitin-protein ligase activity)|GO:0005515(protein binding)|GO:0005654(nucleoplasm)|GO:0005694(chromosome)|GO:0005730(nucleolus)|GO:0005737(cytoplasm)|GO:0005815(microtubule organizing center)|GO:0008270(zinc ion binding)|GO:0016874(ligase activity)|GO:0035264(multicellular organism growth)|GO:0042787(protein ubiquitination involved in ubiq…	430.243	157.662	433.15	157.39	1.46052	2.75208	All Detected	4.30875
CCR7	A_23_P343398	NM_001838	ref|Homo sapiens chemokine (C-C motif) receptor 7 (CCR7), mRNA [NM_001838]	1236	GO:0001768(establishment of T cell polarity)|GO:0001954(positive regulation of cell-matrix adhesion)|GO:0002407(dendritic cell chemotaxis)|GO:0002408(myeloid dendritic cell chemotaxis)|GO:0002606(positive regulation of dendritic cell antigen processing and presentation)|GO:0002885(positive regulation of hypersensitivity)|GO:0002922(positive regulation of humoral immune response)|GO:0004930(G-prot…	88.4036	196.253	88.2633	195.606	-1.14807	0.45123	All Detected	1.67723
EGLN1	A_23_P343935	NM_022051	ref|Homo sapiens egl-9 family hypoxia-inducible factor 1 (EGLN1), mRNA [NM_022051]	54583	GO:0001666(response to hypoxia)|GO:0005506(iron ion binding)|GO:0005515(protein binding)|GO:0005634(nucleus)|GO:0005737(cytoplasm)|GO:0005829(cytosol)|GO:0016706(oxidoreductase activity, acting on paired donors, with incorporation or reduction of molecular oxygen, 2-oxoglutarate as one donor, and incorporation of one atom each of oxygen into both donors)|GO:0018401(peptidyl-proline hydroxylation …	10565.6	3043.86	10426.2	3057.32	1.76987	3.41023	All Detected	115.138
RSRP1	A_23_P34396	NM_020317	ref|Homo sapiens arginine/serine-rich protein 1 (RSRP1), mRNA [NM_020317]	57035	-	1761.26	457.524	1772.43	453.819	1.96554	3.90558	All Detected	20.6033
PHC2	A_23_P34510	NM_198040	ref|Homo sapiens polyhomeotic homolog 2 (Drosophila) (PHC2), transcript variant 1, mRNA [NM_198040]	1912	GO:0000792(heterochromatin)|GO:0003677(DNA binding)|GO:0005515(protein binding)|GO:0005634(nucleus)|GO:0005654(nucleoplasm)|GO:0007275(multicellular organismal development)|GO:0007283(spermatogenesis)|GO:0008270(zinc ion binding)|GO:0031519(PcG protein complex)|GO:0035102(PRC1 complex)	238.141	90.7773	239.098	90.9354	1.39469	2.62932	All Detected	2.31505
PIM1	A_23_P345118	NM_002648	ref|Homo sapiens Pim-1 proto-oncogene, serine/threonine kinase (PIM1), transcript variant 1, mRNA [NM_002648]	5292	GO:0004674(protein serine/threonine kinase activity)|GO:0005515(protein binding)|GO:0005524(ATP binding)|GO:0005634(nucleus)|GO:0005737(cytoplasm)|GO:0005886(plasma membrane)|GO:0006468(protein phosphorylation)|GO:0006915(apoptotic process)|GO:0007049(cell cycle)|GO:0007275(multicellular organismal development)|GO:0007346(regulation of mitotic cell cycle)|GO:0008134(transcription factor binding)|…	2003	885.698	2003.15	882.615	1.18242	2.26957	All Detected	17.5084
ZNF71	A_23_P345674	NM_021216	ref|Homo sapiens zinc finger protein 71 (ZNF71), mRNA [NM_021216]	58491	GO:0003677(DNA binding)|GO:0003700(sequence-specific DNA binding transcription factor activity)|GO:0005634(nucleus)|GO:0006351(transcription, DNA-dependent)|GO:0006355(regulation of transcription, DNA-dependent)|GO:0046872(metal ion binding)	584.894	273.831	590.126	273.582	1.10905	2.15703	All Detected	4.94599
ADPRHL2	A_23_P34568	NM_017825	ref|Homo sapiens ADP-ribosylhydrolase like 2 (ADPRHL2), mRNA [NM_017825]	54936	GO:0004649(poly(ADP-ribose) glycohydrolase activity)|GO:0005654(nucleoplasm)|GO:0005759(mitochondrial matrix)|GO:0008152(metabolic process)|GO:0046872(metal ion binding)|GO:0071451(cellular response to superoxide)	844.16	326.355	846.58	324.988	1.38126	2.60496	All Detected	8.14987
TICRR	A_23_P345707	NM_152259	ref|Homo sapiens TOPBP1-interacting checkpoint and replication regulator (TICRR), mRNA [NM_152259]	90381	GO:0000075(cell cycle checkpoint)|GO:0001731(formation of translation preinitiation complex)|GO:0003682(chromatin binding)|GO:0005515(protein binding)|GO:0005634(nucleus)|GO:0005654(nucleoplasm)|GO:0006260(DNA replication)|GO:0006281(DNA repair)|GO:0010212(response to ionizing radiation)|GO:0030174(regulation of DNA-dependent DNA replication initiation)|GO:0033314(mitotic cell cycle DNA replicati…	224.55	600.153	226.043	594.291	-1.39457	0.380357	All Detected	5.75388
FAM133A	A_23_P345808	NM_173698	ref|Homo sapiens family with sequence similarity 133, member A (FAM133A), transcript variant 2, mRNA [NM_173698]	286499	-	175.312	354.197	175.673	352.265	-1.00377	0.498695	All Detected	2.75926
GTF2B	A_23_P34628	NM_001514	ref|Homo sapiens general transcription factor IIB (GTF2B), mRNA [NM_001514]	2959	GO:0001047(core promoter binding)|GO:0005515(protein binding)|GO:0005634(nucleus)|GO:0005654(nucleoplasm)|GO:0005730(nucleolus)|GO:0006355(regulation of transcription, DNA-dependent)|GO:0006366(transcription from RNA polymerase II promoter)|GO:0006367(transcription initiation from RNA polymerase II promoter)|GO:0006368(transcription elongation from RNA polymerase II promoter)|GO:0008134(transcrip…	1398.73	701.196	1403.5	699.284	1.00508	2.00705	All Detected	11.0033
FZD3	A_23_P347468	NM_017412	ref|Homo sapiens frizzled class receptor 3 (FZD3), transcript variant 1, mRNA [NM_017412]	7976	GO:0001736(establishment of planar polarity)|GO:0001764(neuron migration)|GO:0001843(neural tube closure)|GO:0001942(hair follicle development)|GO:0002052(positive regulation of neuroblast proliferation)|GO:0004930(G-protein coupled receptor activity)|GO:0005515(protein binding)|GO:0005737(cytoplasm)|GO:0005886(plasma membrane)|GO:0007186(G-protein coupled receptor signaling pathway)|GO:0009986(c…	77.6307	191.675	77.867	191.302	-1.29677	0.407037	All Detected	1.77242
KIF2C	A_23_P34788	NM_006845	ref|Homo sapiens kinesin family member 2C (KIF2C), transcript variant 1, mRNA [NM_006845]	11004	GO:0000278(mitotic cell cycle)|GO:0000775(chromosome, centromeric region)|GO:0000776(kinetochore)|GO:0000777(condensed chromosome kinetochore)|GO:0003777(microtubule motor activity)|GO:0005515(protein binding)|GO:0005524(ATP binding)|GO:0005634(nucleus)|GO:0005829(cytosol)|GO:0005871(kinesin complex)|GO:0005881(cytoplasmic microtubule)|GO:0007018(microtubule-based movement)|GO:0007019(microtubule…	1877.11	5053.05	1883.9	5050.79	-1.42279	0.372991	All Detected	49.4826
TCEANC2	A_23_P348281	NM_153035	ref|Homo sapiens transcription elongation factor A (SII) N-terminal and central domain containing 2 (TCEANC2), mRNA [NM_153035]	127428	GO:0003677(DNA binding)|GO:0005634(nucleus)|GO:0006351(transcription, DNA-dependent)	87.1321	191.703	87.0241	191.331	-1.13658	0.454836	All Detected	1.62979
RBM15	A_23_P34877	NM_022768	ref|Homo sapiens RNA binding motif protein 15 (RBM15), transcript variant 1, mRNA [NM_022768]	64783	GO:0000166(nucleotide binding)|GO:0001569(patterning of blood vessels)|GO:0005515(protein binding)|GO:0005654(nucleoplasm)|GO:0007221(positive regulation of transcription of Notch receptor target)|GO:0016032(viral reproduction)|GO:0031965(nuclear membrane)|GO:0045638(negative regulation of myeloid cell differentiation)|GO:0045892(negative regulation of transcription, DNA-dependent)|GO:0048536(spl…	235.652	105.964	237.011	105.837	1.1631	2.23939	All Detected	2.04959
ATF3	A_23_P34915	NM_001040619	ref|Homo sapiens activating transcription factor 3 (ATF3), transcript variant 4, mRNA [NM_001040619]	467	GO:0000122(negative regulation of transcription from RNA polymerase II promoter)|GO:0000977(RNA polymerase II regulatory region sequence-specific DNA binding)|GO:0000978(RNA polymerase II core promoter proximal region sequence-specific DNA binding)|GO:0001078(RNA polymerase II core promoter proximal region sequence-specific DNA binding transcription factor activity involved in negative regulation…	18092.7	415.063	17723.6	412.815	5.42403	42.9334	All Detected	270.481
RIMKLA	A_23_P349406	NM_173642	ref|Homo sapiens ribosomal modification protein rimK-like family member A (RIMKLA), mRNA [NM_173642]	284716	GO:0005524(ATP binding)|GO:0005737(cytoplasm)|GO:0006464(cellular protein modification process)|GO:0046872(metal ion binding)|GO:0072590(N-acetyl-L-aspartate-L-glutamate ligase activity)	1158.86	278.282	1163.64	278.059	2.06518	4.18487	All Detected	13.8372
DIEXF	A_23_P34946	NM_014388	ref|Homo sapiens digestive organ expansion factor homolog (zebrafish) (DIEXF), mRNA [NM_014388]	27042	GO:0000462(maturation of SSU-rRNA from tricistronic rRNA transcript (SSU-rRNA, 5.8S rRNA, LSU-rRNA))|GO:0005730(nucleolus)|GO:0007275(multicellular organismal development)|GO:0019843(rRNA binding)|GO:0032040(small-subunit processome)|GO:0034511(U3 snoRNA binding)	413.676	138.83	416.28	138.587	1.58677	3.00375	All Detected	4.33896
CCDC85A	A_23_P349566	NM_001080433	ref|Homo sapiens coiled-coil domain containing 85A (CCDC85A), mRNA [NM_001080433]	114800	-	54.1022	132.077	54.7264	131.887	-1.269	0.414949	All Detected	1.20564
TMEM130	A_23_P349966	NM_152913	ref|Homo sapiens transmembrane protein 130 (TMEM130), transcript variant 2, mRNA [NM_152913]	222865	GO:0000139(Golgi membrane)|GO:0016021(integral to membrane)	393.329	44.0941	395.362	43.5947	3.18095	9.06904	All Detected	5.49636
TRIML2	A_23_P350005	NM_173553	ref|Homo sapiens tripartite motif family-like 2 (TRIML2), transcript variant 2, mRNA [NM_173553]	205860	GO:0016567(protein ubiquitination)|GO:0016874(ligase activity)|GO:0032526(response to retinoic acid)	4281.63	1304.73	4235.34	1297.3	1.70697	3.26474	All Detected	45.9069
SESN2	A_23_P35082	NM_031459	ref|Homo sapiens sestrin 2 (SESN2), mRNA [NM_031459]	83667	GO:0005515(protein binding)|GO:0005634(nucleus)|GO:0005737(cytoplasm)|GO:0006635(fatty acid beta-oxidation)|GO:0006914(autophagy)|GO:0009749(response to glucose stimulus)|GO:0032042(mitochondrial DNA metabolic process)|GO:0032868(response to insulin stimulus)|GO:0043491(protein kinase B signaling cascade)|GO:0046323(glucose import)|GO:0070328(triglyceride homeostasis)|GO:2000479(regulation of cAM…	774.789	207.265	775.557	206.267	1.91072	3.75996	All Detected	8.89515
SKIL	A_23_P351215	NM_005414	ref|Homo sapiens SKI-like proto-oncogene (SKIL), transcript variant 1, mRNA [NM_005414]	6498	GO:0000122(negative regulation of transcription from RNA polymerase II promoter)|GO:0000978(RNA polymerase II core promoter proximal region sequence-specific DNA binding)|GO:0001078(RNA polymerase II core promoter proximal region sequence-specific DNA binding transcription factor activity involved in negative regulation of transcription)|GO:0001669(acrosomal vesicle)|GO:0001825(blastocyst formati…	369.405	156.972	370.691	156.695	1.24225	2.36568	All Detected	3.34368
UPP1	A_23_P351275	NM_001287426	ref|Homo sapiens uridine phosphorylase 1 (UPP1), transcript variant 3, mRNA [NM_001287426]	7378	GO:0004850(uridine phosphorylase activity)|GO:0005829(cytosol)|GO:0006139(nucleobase-containing compound metabolic process)|GO:0006206(pyrimidine base metabolic process)|GO:0009166(nucleotide catabolic process)|GO:0042149(cellular response to glucose starvation)|GO:0043097(pyrimidine nucleoside salvage)|GO:0044206(UMP salvage)|GO:0044281(small molecule metabolic process)|GO:0046108(uridine metabo…	2443.48	726.297	2424.38	724.87	1.74182	3.34458	All Detected	26.5549
TAF13	A_23_P35148	NM_005645	ref|Homo sapiens TAF13 RNA polymerase II, TATA box binding protein (TBP)-associated factor, 18kDa (TAF13), mRNA [NM_005645]	6884	GO:0003677(DNA binding)|GO:0003700(sequence-specific DNA binding transcription factor activity)|GO:0003712(transcription cofactor activity)|GO:0005515(protein binding)|GO:0005634(nucleus)|GO:0005654(nucleoplasm)|GO:0005669(transcription factor TFIID complex)|GO:0005730(nucleolus)|GO:0006352(transcription initiation, DNA-dependent)|GO:0006357(regulation of transcription from RNA polymerase II prom…	339.933	162.893	342.325	162.584	1.07418	2.10553	All Detected	2.80845
DBIL5P	A_23_P351535	NR_024120	ref|Homo sapiens diazepam binding inhibitor-like 5, pseudogene (DBIL5P), non-coding RNA [NR_024120]	100131454	-	197.444	65.8843	198.004	65.3689	1.59885	3.02902	All Detected	2.07242
NEK2	A_23_P35219	NM_002497	ref|Homo sapiens NIMA-related kinase 2 (NEK2), transcript variant 1, mRNA [NM_002497]	4751	GO:0000070(mitotic sister chromatid segregation)|GO:0000086(G2/M transition of mitotic cell cycle)|GO:0000278(mitotic cell cycle)|GO:0000776(kinetochore)|GO:0000777(condensed chromosome kinetochore)|GO:0000794(condensed nuclear chromosome)|GO:0000922(spindle pole)|GO:0001824(blastocyst development)|GO:0004672(protein kinase activity)|GO:0004674(protein serine/threonine kinase activity)|GO:0005515…	255.206	865.768	255.535	864.917	-1.75904	0.295444	All Detected	9.5216
RNF217	A_23_P353005	NM_152553	ref|Homo sapiens ring finger protein 217 (RNF217), transcript variant 2, mRNA [NM_152553]	154214	GO:0004842(ubiquitin-protein ligase activity)|GO:0008270(zinc ion binding)|GO:0016021(integral to membrane)|GO:0016874(ligase activity)|GO:0042787(protein ubiquitination involved in ubiquitin-dependent protein catabolic process)	422.591	157.243	426.073	156.958	1.44072	2.71456	All Detected	4.20492
SMURF1	A_23_P353316	NM_020429	ref|Homo sapiens SMAD specific E3 ubiquitin protein ligase 1 (SMURF1), transcript variant 1, mRNA [NM_020429]	57154	GO:0000209(protein polyubiquitination)|GO:0004842(ubiquitin-protein ligase activity)|GO:0005515(protein binding)|GO:0005634(nucleus)|GO:0005654(nucleoplasm)|GO:0005737(cytoplasm)|GO:0005829(cytosol)|GO:0005886(plasma membrane)|GO:0006611(protein export from nucleus)|GO:0007179(transforming growth factor beta receptor signaling pathway)|GO:0007398(ectoderm development)|GO:0016567(protein ubiquitin…	126.961	62.7475	126.959	62.2345	1.02857	2.04	All Detected	1.01132
RMI2	A_23_P353717	NM_152308	ref|Homo sapiens RecQ mediated genome instability 2 (RMI2), mRNA [NM_152308]	116028	GO:0003677(DNA binding)|GO:0005634(nucleus)|GO:0005737(cytoplasm)|GO:0006260(DNA replication)	4802.84	10935.8	4792.01	11111.2	-1.21331	0.431279	All Detected	98.7369
KCTD11	A_23_P354027	NM_001002914	ref|Homo sapiens potassium channel tetramerization domain containing 11 (KCTD11), mRNA [NM_001002914]	147040	GO:0005737(cytoplasm)|GO:0007049(cell cycle)|GO:0007406(negative regulation of neuroblast proliferation)|GO:0016567(protein ubiquitination)|GO:0040008(regulation of growth)|GO:0045666(positive regulation of neuron differentiation)|GO:0045879(negative regulation of smoothened signaling pathway)|GO:0051260(protein homooligomerization)	2145.44	505.666	2133.81	501.421	2.08934	4.25553	All Detected	25.5061
ZNF550	A_23_P354827	NM_001277090	ref|Homo sapiens zinc finger protein 550 (ZNF550), transcript variant 1, mRNA [NM_001277090]	162972	GO:0003677(DNA binding)|GO:0005634(nucleus)|GO:0006351(transcription, DNA-dependent)|GO:0006355(regulation of transcription, DNA-dependent)|GO:0046872(metal ion binding)	948.879	462.511	953.94	458.576	1.05674	2.08022	All Detected	7.74006
ZNF567	A_23_P354894	NM_152603	ref|Homo sapiens zinc finger protein 567 (ZNF567), transcript variant 2, mRNA [NM_152603]	163081	GO:0003677(DNA binding)|GO:0005634(nucleus)|GO:0006351(transcription, DNA-dependent)|GO:0006355(regulation of transcription, DNA-dependent)|GO:0046872(metal ion binding)	1423.92	630.744	1431.28	624.155	1.19733	2.29315	All Detected	12.6113
FAM178A	A_23_P356139	NM_018121	ref|Homo sapiens family with sequence similarity 178, member A (FAM178A), transcript variant 1, mRNA [NM_018121]	55719	GO:0000785(chromatin)|GO:0005615(extracellular space)|GO:0005634(nucleus)|GO:0043231(intracellular membrane-bounded organelle)	37.3403	125.085	37.8546	125.158	-1.72521	0.302454	All Detected	1.36412
ABTB2	A_23_P356616	NM_145804	ref|Homo sapiens ankyrin repeat and BTB (POZ) domain containing 2 (ABTB2), mRNA [NM_145804]	25841	GO:0003674(molecular_function)|GO:0005575(cellular_component)|GO:0005634(nucleus)|GO:0005654(nucleoplasm)|GO:0046982(protein heterodimerization activity)|GO:0097237(cellular response to toxin)	5543.97	1133.61	5539.69	1127.93	2.29613	4.91137	All Detected	68.9338
ANLN	A_23_P356684	NM_018685	ref|Homo sapiens anillin, actin binding protein (ANLN), transcript variant 1, mRNA [NM_018685]	54443	GO:0000281(cytokinesis after mitosis)|GO:0000921(septin ring assembly)|GO:0002244(hemopoietic progenitor cell differentiation)|GO:0003779(actin binding)|GO:0005654(nucleoplasm)|GO:0005826(actomyosin contractile ring)|GO:0007067(mitosis)|GO:0007096(regulation of exit from mitosis)|GO:0015629(actin cytoskeleton)|GO:0043231(intracellular membrane-bounded organelle)	479.477	1034.13	483.894	1028.56	-1.08786	0.470459	All Detected	8.51037
PPP2R5B	A_23_P35796	NM_006244	ref|Homo sapiens protein phosphatase 2, regulatory subunit B', beta (PPP2R5B), mRNA [NM_006244]	5526	GO:0000159(protein phosphatase type 2A complex)|GO:0005515(protein binding)|GO:0005737(cytoplasm)|GO:0005829(cytosol)|GO:0006987(activation of signaling protein activity involved in unfolded protein response)|GO:0008601(protein phosphatase type 2A regulator activity)|GO:0030968(endoplasmic reticulum unfolded protein response)|GO:0044267(cellular protein metabolic process)	1175.02	449.187	1180.66	446.212	1.40379	2.64595	All Detected	11.4757
CEP44	A_23_P358662	NM_001040157	ref|Homo sapiens centrosomal protein 44kDa (CEP44), transcript variant 1, mRNA [NM_001040157]	80817	GO:0000922(spindle pole)|GO:0005737(cytoplasm)|GO:0005813(centrosome)|GO:0030496(midbody)	115.469	247.206	115.294	246.789	-1.09796	0.467177	All Detected	2.0546
E2F8	A_23_P35871	NM_024680	ref|Homo sapiens E2F transcription factor 8 (E2F8), transcript variant 1, mRNA [NM_024680]	79733	GO:0000122(negative regulation of transcription from RNA polymerase II promoter)|GO:0000978(RNA polymerase II core promoter proximal region sequence-specific DNA binding)|GO:0001047(core promoter binding)|GO:0001078(RNA polymerase II core promoter proximal region sequence-specific DNA binding transcription factor activity involved in negative regulation of transcription)|GO:0001890(placenta devel…	53.3948	175.935	53.9988	175.553	-1.7009	0.307593	All Detected	1.89928
PML	A_23_P358944	NM_033244	ref|Homo sapiens promyelocytic leukemia (PML), transcript variant 5, mRNA [NM_033244]	5371	GO:0001666(response to hypoxia)|GO:0001932(regulation of protein phosphorylation)|GO:0002230(positive regulation of defense response to virus by host)|GO:0003677(DNA binding)|GO:0003713(transcription coactivator activity)|GO:0005515(protein binding)|GO:0005634(nucleus)|GO:0005654(nucleoplasm)|GO:0005730(nucleolus)|GO:0005737(cytoplasm)|GO:0005829(cytosol)|GO:0006351(transcription, DNA-dependent)|…	1732.23	763.197	1740.9	761.454	1.19301	2.28629	All Detected	15.3039
EPC2	A_23_P359738	NM_015630	ref|Homo sapiens enhancer of polycomb homolog 2 (Drosophila) (EPC2), mRNA [NM_015630]	26122	GO:0006281(DNA repair)|GO:0006351(transcription, DNA-dependent)|GO:0006355(regulation of transcription, DNA-dependent)|GO:0016568(chromatin modification)|GO:0032777(Piccolo NuA4 histone acetyltransferase complex)	828.515	303.638	830.145	303.074	1.45369	2.73908	All Detected	8.23548
KDM7A	A_23_P359897	NM_030647	ref|Homo sapiens lysine (K)-specific demethylase 7A (KDM7A), mRNA [NM_030647]	80853	GO:0005506(iron ion binding)|GO:0005634(nucleus)|GO:0005654(nucleoplasm)|GO:0005730(nucleolus)|GO:0006325(chromatin organization)|GO:0006351(transcription, DNA-dependent)|GO:0008270(zinc ion binding)|GO:0016706(oxidoreductase activity, acting on paired donors, with incorporation or reduction of molecular oxygen, 2-oxoglutarate as one donor, and incorporation of one atom each of oxygen into both d…	1227.38	217.166	1237.28	216.04	2.5178	5.72708	All Detected	15.9568
PDDC1	A_23_P359904	NM_182612	ref|Homo sapiens Parkinson disease 7 domain containing 1 (PDDC1), mRNA [NM_182612]	347862	GO:0003674(molecular_function)|GO:0008150(biological_process)|GO:0070062(extracellular vesicular exosome)	9853.67	4399.39	9717.29	4445.25	1.12829	2.186	All Detected	82.3757
NCKAP5	A_23_P360079	NM_207363	ref|Homo sapiens NCK-associated protein 5 (NCKAP5), transcript variant 1, mRNA [NM_207363]	344148	GO:0005575(cellular_component)|GO:0008150(biological_process)	230.345	532.624	231.631	526.316	-1.1841	0.440098	All Detected	4.60446
NUDT7	A_23_P3602	NM_001243657	ref|Homo sapiens nudix (nucleoside diphosphate linked moiety X)-type motif 7 (NUDT7), transcript variant 3, mRNA [NM_001243657]	283927	GO:0000287(magnesium ion binding)|GO:0003674(molecular_function)|GO:0003986(acetyl-CoA hydrolase activity)|GO:0005102(receptor binding)|GO:0005777(peroxisome)|GO:0008150(biological_process)|GO:0009132(nucleoside diphosphate metabolic process)|GO:0015938(coenzyme A catabolic process)|GO:0030145(manganese ion binding)|GO:0030515(snoRNA binding)|GO:0046356(acetyl-CoA catabolic process)|GO:0050072(m7…	246.535	508.083	247.061	503.67	-1.02761	0.490522	All Detected	4.00951
MYEOV	A_23_P360240	NM_138768	ref|Homo sapiens myeloma overexpressed (MYEOV), transcript variant 2, mRNA [NM_138768]	26579	-	1443.26	560.54	1451.83	553.858	1.39029	2.62131	All Detected	14.0309
FUT3	A_23_P360316	NM_000149	ref|Homo sapiens fucosyltransferase 3 (galactoside 3(4)-L-fucosyltransferase, Lewis blood group) (FUT3), transcript variant 1, mRNA [NM_000149]	2525	GO:0006486(protein glycosylation)|GO:0008417(fucosyltransferase activity)|GO:0009312(oligosaccharide biosynthetic process)|GO:0009988(cell-cell recognition)|GO:0016020(membrane)|GO:0016021(integral to membrane)|GO:0017060(3-galactosyl-N-acetylglucosaminide 4-alpha-L-fucosyltransferase activity)|GO:0032580(Golgi cisterna membrane)|GO:0036065(fucosylation)|GO:0043413(macromolecule glycosylation)|GO…	78.6557	6.01364	78.9216	5.6471	3.80484	13.9756	1 Dectected, 1 not Dectected	1.14491
DEPDC1B	A_23_P361419	NM_018369	ref|Homo sapiens DEP domain containing 1B (DEPDC1B), transcript variant 1, mRNA [NM_018369]	55789	GO:0005096(GTPase activator activity)|GO:0005829(cytosol)|GO:0007264(small GTPase mediated signal transduction)|GO:0016477(cell migration)|GO:0030177(positive regulation of Wnt receptor signaling pathway)|GO:0043547(positive regulation of GTPase activity)|GO:0051056(regulation of small GTPase mediated signal transduction)	172.477	463.112	172.594	459.12	-1.41149	0.375923	All Detected	4.47697
GTF2H1	A_23_P36183	NM_005316	ref|Homo sapiens general transcription factor IIH, polypeptide 1, 62kDa (GTF2H1), transcript variant 1, mRNA [NM_005316]	2965	GO:0000079(regulation of cyclin-dependent protein kinase activity)|GO:0000439(core TFIIH complex)|GO:0000718(nucleotide-excision repair, DNA damage removal)|GO:0004672(protein kinase activity)|GO:0005515(protein binding)|GO:0005654(nucleoplasm)|GO:0005675(holo TFIIH complex)|GO:0006281(DNA repair)|GO:0006283(transcription-coupled nucleotide-excision repair)|GO:0006289(nucleotide-excision repair)|…	1730.71	842.585	1739.6	840.071	1.05017	2.07077	All Detected	14.0551
RIMKLB	A_23_P361841	NM_020734	ref|Homo sapiens ribosomal modification protein rimK-like family member B (RIMKLB), transcript variant 1, mRNA [NM_020734]	57494	GO:0005524(ATP binding)|GO:0005737(cytoplasm)|GO:0006464(cellular protein modification process)|GO:0046872(metal ion binding)|GO:0072590(N-acetyl-L-aspartate-L-glutamate ligase activity)|GO:0072591(citrate-L-glutamate ligase activity)	54.2012	129.822	54.8076	129.746	-1.24324	0.422422	All Detected	1.17091
ZNF436-AS1	A_23_P362228	NR_033690	ref|Homo sapiens ZNF436 antisense RNA 1 (ZNF436-AS1), transcript variant 1, long non-coding RNA [NR_033690]	148898	-	3577.47	969.623	3568.69	965.575	1.88594	3.69593	All Detected	40.6737
SLC25A33	A_23_P36226	NM_032315	ref|Homo sapiens solute carrier family 25 (pyrimidine nucleotide carrier), member 33 (SLC25A33), mRNA [NM_032315]	84275	GO:0002082(regulation of oxidative phosphorylation)|GO:0005743(mitochondrial inner membrane)|GO:0006264(mitochondrial DNA replication)|GO:0006390(transcription from mitochondrial promoter)|GO:0006864(pyrimidine nucleotide transport)|GO:0007005(mitochondrion organization)|GO:0008284(positive regulation of cell proliferation)|GO:0015218(pyrimidine nucleotide transmembrane transporter activity)|GO:0…	2186.57	827.147	2173.47	824.77	1.39794	2.63524	All Detected	21.0734
[truncated: 1,423 more rows]
