# Supplementary material for: Danshen improves survival of patients with advanced lung cancer and targeting the relationship between macrophages and lung cancer cells
Source: Oncotarget. 2017 Jun 28;8(53):90925–47. doi: 10.18632/oncotarget.18767 (PMC5710895; doi:10.18632/oncotarget.18767)
Supplement: Supplementary file 3 [file oncotarget-08-90925-s003.xlsx]

## Sheet: 工作表1
ID	Description	GeneRatio	BgRatio	pvalue	p.adjust	qvalue	geneID	Count
hsa04115	p53 signaling pathway	27/744	69/7111	3.31572e-10	9.31718e-08	8.76049e-08	CHEK2/SIAH1/CCNB1/CDK1/CD82/IGFBP3/GADD45A/SESN2/BBC3/MDM2/GTSE1/FAS/CCNB2/SESN1/PTEN/CDK2/SERPINE1/STEAP3/TNFRSF10B/RRM2/GADD45B/CDKN1A/PPM1D/CCNG1/GADD45G/SFN/PMAIP1	27
hsa04110	Cell cycle	34/744	124/7111	7.79776e-08	1.09559e-05	1.03012e-05	CHEK2/PLK1/CCNB1/BUB1/CDK1/CDC7/CDC20/BUB1B/MYC/GADD45A/TTK/RBL1/ESPL1/MCM4/E2F2/CDKN1C/ANAPC7/ORC1/MDM2/CCNA2/CCNB2/CDC25C/MCM6/MAD2L1/CDK2/GADD45B/CDKN1A/SMC1A/SMAD2/GADD45G/CDKN2C/PRKDC/SFN/YWHAE	34
hsa05202	Transcriptional misregulation in cancer	34/744	180/7111	0.000421753	0.0364828	0.034303	RELA/PDGFA/CSF2/DUSP6/MAX/BCL2A1/TAF15/DDIT3/IGFBP3/MYC/NFKB1/HIST1H3F/CCR7/PML/NR4A3/DOT1L/JMJD1C/MDM2/LMO2/HIST1H3B/BIRC3/PBX1/HIST1H3D/CEBPA/HPGD/CDKN1A/HIST1H3I/RUNX1/CXCL8/HIST2H3A/HIST1H3H/CDKN2C/HMGA2/ETV1	34
hsa04210	Apoptosis	28/744	140/7111	0.000519328	0.0364828	0.034303	ERN1/RELA/NFKBIA/FOS/TNFSF10/TUBA3C/EIF2AK3/TNFRSF1A/BAK1/BCL2A1/MAP2K1/DDIT3/GADD45A/HRK/TNFRSF10A/LMNB1/NFKB1/BBC3/FAS/ITPR1/BIRC3/TNFRSF10B/GADD45B/MCL1/GADD45G/JUN/TNFRSF10D/PMAIP1	28
hsa05219	Bladder cancer	12/744	41/7111	0.00070733	0.039752	0.0373768	MMP1/MAP2K1/EGFR/MYC/E2F2/RASSF1/FGFR3/MDM2/VEGFA/HBEGF/CDKN1A/CXCL8	12
hsa04068	FoxO signaling pathway	25/744	134/7111	0.00279522	0.130909	0.123088	PLK1/TNFSF10/CCNB1/PLK4/SGK1/MAP2K1/PRKAB1/EGFR/GADD45A/PRKAG2/HOMER3/MDM2/PLK3/CCNB2/PTEN/CDK2/GADD45B/GABARAPL1/CDKN1A/FOXO3/SMAD2/GADD45G/PRKAA1/FBXO32/BNIP3	25
hsa04114	Oocyte meiosis	23/744	124/7111	0.00436459	0.175207	0.164739	PLK1/CCNB1/BUB1/AURKA/CDK1/CDC20/MAP2K1/PPP2CB/ESPL1/PPP2R5B/ANAPC7/CCNB2/CDC25C/ITPR1/MAD2L1/CDK2/SGOL1/ADCY7/SMC1A/CPEB2/FBXO43/FBXO5/YWHAE	23
hsa04010	MAPK signaling pathway	40/744	255/7111	0.00549362	0.192963	0.181434	RELA/FOS/LAMTOR3/DUSP1/PDGFA/HSPA6/MAP2K3/DUSP4/DUSP6/TNFRSF1A/DUSP5/MAX/MAP2K1/MAP2K6/DDIT3/GNA12/EGFR/MYC/GADD45A/NFKB1/PTPRR/FGFR3/PLA2G4C/RELB/FAS/TRAF6/CACNA2D1/DUSP10/DUSP16/MAPT/GADD45B/SRF/BDNF/GADD45G/FGF7/MAPK8IP3/JUN/DUSP8/MAP3K2/MAP2K4	40
hsa05200	Pathways in cancer	57/744	397/7111	0.00746196	0.232979	0.219059	CXCR4/MSH2/RELA/GLI1/NFKBIA/FOS/PDGFA/WNT6/GNAI1/RALGDS/FZD2/PLEKHG5/MAX/LAMC2/VEGFC/MMP1/MAP2K1/GNA12/EGFR/MYC/LPAR6/NFKB1/EGLN1/FZD3/PML/E2F2/RASSF1/FGFR3/MDM2/BMP4/SLC2A1/FAS/VEGFA/TRAF6/RAD51/PTEN/BIRC3/CDK2/CEBPA/STAT1/ADCY7/HIF1A/ETS1/CDKN1A/RUNX1/TPM3/SMAD2/CXCL8/NKX3-1/EGLN3/FGF7/PGF/JUN/SUFU/LAMB3/GNAQ/LPAR1	57
hsa04668	TNF signaling pathway	20/744	110/7111	0.00944343	0.256304	0.24099	RELA/NFKBIA/FOS/MAP2K3/CSF2/TNFRSF1A/CREB5/VEGFC/CCL20/MAP2K1/MAP2K6/NFKB1/TAB3/FAS/BIRC3/LIF/ITCH/TNFAIP3/JUN/MAP2K4	20
hsa03460	Fanconi anemia pathway	12/744	55/7111	0.0100332	0.256304	0.24099	RMI1/UBE2T/FANCA/BRCA1/RMI2/EME1/BLM/RAD51/FANCI/POLH/FANCD2/FANCL	12
hsa04120	Ubiquitin mediated proteolysis	23/744	137/7111	0.0145994	0.337221	0.317072	MID1/SIAH1/UBE2H/CDC20/RHOBTB2/BRCA1/SMURF1/PML/SOCS1/ANAPC7/MDM2/UBE2D3/TRAF6/BIRC3/NEDD4L/ITCH/UBE2O/FBXW7/UBE2C/UBE2S/RNF7/FANCL/RHOBTB1	23
hsa04978	Mineral absorption	11/744	52/7111	0.0168371	0.337221	0.317072	MT1B/VDR/MT1E/ATP7A/SLC30A1/STEAP1/STEAP2/MT1A/MT1X/ATP2B1/MT1HL1	11
hsa04931	Insulin resistance	19/744	109/7111	0.0172921	0.337221	0.317072	RELA/NFKBIA/TNFRSF1A/SLC27A2/GFPT2/CREB5/PRKAB1/TRIB3/PPARGC1B/NFKB1/PRKAG2/PYGM/SLC2A1/PTEN/PPP1R3B/RPS6KB1/MGEA5/PRKAA1/ACACB	19
hsa04066	HIF-1 signaling pathway	18/744	103/7111	0.0196764	0.337221	0.317072	RELA/PGK1/MAP2K1/EGFR/NFKB1/EGLN1/SLC2A1/VEGFA/SERPINE1/PFKFB3/ENO2/PDK1/RPS6KB1/HIF1A/CDKN1A/HK2/EGLN3/IL6R	18
hsa05230	Central carbon metabolism in cancer	13/744	67/7111	0.0198688	0.337221	0.317072	MAP2K1/NTRK3/EGFR/MYC/G6PD/GLS/FGFR3/SLC2A1/PTEN/PDK1/HIF1A/HK2/TIGAR	13
hsa05142	Chagas disease (American trypanosomiasis)	18/744	104/7111	0.0215582	0.337221	0.317072	RELA/NFKBIA/FOS/GNAI1/PPP2R2A/TNFRSF1A/NFKB1/PPP2CB/FAS/TRAF6/TICAM1/SERPINE1/SMAD2/CXCL8/CCL3/JUN/GNAQ/MAP2K4	18
hsa04320	Dorso-ventral axis formation	7/744	28/7111	0.0222308	0.337221	0.317072	MAP2K1/EGFR/PIWIL4/ETS2/ETS1/CPEB2/SPIRE1	7
hsa05322	Systemic lupus erythematosus	22/744	135/7111	0.0229171	0.337221	0.317072	HIST1H2AG/HIST1H4H/HIST2H2AC/HIST1H3F/HIST1H2AL/HIST1H4D/C5/HIST1H2AH/HIST1H3B/HIST1H3D/HIST1H2AK/HIST1H2AB/H2AFX/HIST1H3I/HIST1H2AM/HIST2H3A/C8G/HIST1H3H/HIST1H2BE/HIST1H2AJ/HIST1H4L/HIST1H2AI	22
hsa05133	Pertussis	14/744	76/7111	0.0245086	0.337221	0.317072	RELA/FOS/GNAI1/NFKB1/ITGA5/C5/TRAF6/IL23A/TICAM1/LY96/NLRP3/CFL2/CXCL8/JUN	14
hsa00250	Alanine, aspartate and glutamate metabolism	8/744	35/7111	0.0252236	0.337221	0.317072	GFPT2/RIMKLA/RIMKLB/GLS/NAT8L/CPS1/ABAT/IL4I1	8
hsa04350	TGF-beta signaling pathway	15/744	84/7111	0.0264016	0.337221	0.317072	INHBA/PITX2/MYC/RBL1/PPP2CB/SMURF1/BMP4/ACVR1/AMHR2/ZFYVE16/RPS6KB1/SMAD2/ACVR2B/ID4/NOG	15
hsa05166	HTLV-I infection	37/744	258/7111	0.0282066	0.344611	0.32402	CHEK2/RELA/NFKBIA/FOS/MSX1/PDGFA/WNT6/CSF2/TNFRSF1A/FZD2/CDC20/FOSL1/POLE2/BUB1B/TP53INP1/EGR1/MYC/NFKB1/FZD3/ATF3/E2F2/ANAPC7/EGR2/RELB/SLC2A1/CCNB2/MAD2L1/ETS2/SRF/ADCY7/ETS1/CDKN1A/SMAD2/POLD3/CDKN2C/JUN/MAP2K4	37
hsa03030	DNA replication	8/744	36/7111	0.029561	0.34611	0.325431	POLA2/POLE2/MCM4/MCM6/RFC5/FEN1/POLA1/POLD3	8
hsa04621	NOD-like receptor signaling pathway	11/744	57/7111	0.0319074	0.358639	0.337211	RELA/NFKBIA/NFKB1/TAB3/NFKBIB/PYDC1/TRAF6/BIRC3/NLRP3/TNFAIP3/CXCL8	11
hsa04710	Circadian rhythm	7/744	31/7111	0.0375487	0.405814	0.381567	PRKAB1/RORA/PRKAG2/NR1D1/BHLHE40/PRKAA1/CSNK1D	7
hsa04060	Cytokine-cytokine receptor interaction	37/744	265/7111	0.040292	0.410535	0.386006	CXCR4/PDGFA/TNFSF10/INHBA/TNFRSF25/PLEKHO2/IL4R/CSF2/TNFRSF1A/OSMR/OSM/VEGFC/CCL20/IL1RAP/EGFR/TNFRSF10A/CCR7/TNFRSF11A/CX3CR1/TNFRSF12A/FAS/VEGFA/IL23A/ACVR1/AMHR2/LIF/TNFRSF10B/RELT/ACVR2B/CXCL8/IL11/IL6R/CCL3/TNFRSF10D/TNFSF9/EDA2R/IL17RA	37
hsa05164	Influenza A	26/744	175/7111	0.0409074	0.410535	0.386006	RELA/NFKBIA/HSPA6/MAP2K3/TNFSF10/PRSS3/EIF2AK3/TNFRSF1A/MAP2K1/MAP2K6/TNFRSF10A/NFKB1/NFKBIB/PML/FAS/TICAM1/NLRP3/TNFRSF10B/STAT1/IRF7/CXCL8/AGFG1/MAVS/JUN/TNFRSF10D/MAP2K4	26
hsa05168	Herpes simplex infection	27/744	185/7111	0.0457416	0.44322	0.416738	GTF2I/RELA/NFKBIA/FOS/EIF2AK3/CDK1/TNFRSF1A/CFP/HCFC2/NFKB1/NFKBIB/TAF13/PML/IFIT1/FAS/C5/TRAF6/TICAM1/CDK2/STAT1/IRF7/TAF9B/SP100/SRSF6/MAVS/JUN/TAF4B	27
hsa04620	Toll-like receptor signaling pathway	17/744	106/7111	0.0479157	0.448811	0.421995	RELA/NFKBIA/FOS/MAP2K3/MAP2K1/MAP2K6/NFKB1/TRAF6/TICAM1/LY96/STAT1/TOLLIP/IRF7/CXCL8/CCL3/JUN/MAP2K4	17
hsa05034	Alcoholism	26/744	180/7111	0.0547101	0.49592	0.466289	HIST1H2AG/HIST1H4H/GNAI1/CREB5/MAP2K1/HIST2H2AC/HIST1H3F/HIST1H2AL/HIST1H4D/FOSB/GRIN2C/HIST1H2AH/HIST1H3B/HIST1H3D/HIST1H2AK/HIST1H2AB/H2AFX/HIST1H3I/HIST1H2AM/BDNF/HIST2H3A/HIST1H3H/HIST1H2BE/HIST1H2AJ/HIST1H4L/HIST1H2AI	26
