# Supplementary material for: Danshen improves survival of patients with advanced lung cancer and targeting the relationship between macrophages and lung cancer cells
Source: Oncotarget. 2017 Jun 28;8(53):90925–47. doi: 10.18632/oncotarget.18767 (PMC5710895; doi:10.18632/oncotarget.18767)
Supplement: Supplementary file 4 [file oncotarget-08-90925-s004.xlsx]

## Sheet: 工作表1
						Raw Intensity		Normalized_Intensity
GeneName	ProbeName	SystematicName	Description	EntrezGeneID	GO Information	A549-DT10	A549-DMSO	A549-DT10	A549-DMSO	log2Ratio	Fold Change	Detected_or_not	SNR
lnc-FARS2-2	A_19_P00801917	lnc-FARS2-2:1	gb|Homo sapiens cDNA clone IMAGE:4523522, partial cds. [BC036859]	-	-	841.908	1979.03	844.195	1979.89	-1.22977	0.426386	All Detected	17.7452
lnc-SCCPDH-1	A_21_P0000925	lnc-SCCPDH-1:4	linc|LNCipedia lincRNA (lnc-SCCPDH-1), lincRNA [lnc-SCCPDH-1:4]	-	-	143.131	66.8555	143.483	66.3647	1.11239	2.16204	All Detected	1.20497
lnc-TNFRSF9-1	A_21_P0001097	lnc-TNFRSF9-1:2	linc|LNCipedia lincRNA (lnc-TNFRSF9-1), lincRNA [lnc-TNFRSF9-1:2]	-	-	111.024	26.0895	111.173	25.6409	2.11629	4.33579	All Detected	1.33645
lnc-SMARCAL1-3	A_21_P0002350	lnc-SMARCAL1-3:2	linc|LNCipedia lincRNA (lnc-SMARCAL1-3), lincRNA [lnc-SMARCAL1-3:2]	-	-	125.023	20.7605	124.997	20.3872	2.61616	6.13118	All Detected	1.63453
lnc-NAA50-2	A_21_P0003294	lnc-NAA50-2:1	gb|Homo sapiens cDNA clone IMAGE:4797099. [BC030754]	-	-	159.282	367.128	159.422	365.063	-1.1953	0.436696	All Detected	3.21315
lnc-CTBP1-1	A_21_P0003882	lnc-CTBP1-1:1	linc|LNCipedia lincRNA (lnc-CTBP1-1), lincRNA [lnc-CTBP1-1:1]	-	-	5066.38	10892.5	5068.99	11085.8	-1.12894	0.457252	All Detected	94.0123
lnc-DCTD-1	A_21_P0003911	lnc-DCTD-1:1	linc|LNCipedia lincRNA (lnc-DCTD-1), lincRNA [lnc-DCTD-1:1]	-	-	334.8	100.909	336.672	100.682	1.74154	3.34391	All Detected	3.68734
lnc-FRG2-5	A_21_P0003919	lnc-FRG2-5:2	linc|LNCipedia lincRNA (lnc-FRG2-5), lincRNA [lnc-FRG2-5:2]	-	-	138.537	32.3187	138.79	31.8046	2.1256	4.36385	All Detected	1.67165
lnc-ARRDC3-1	A_21_P0004423	lnc-ARRDC3-1:1	linc|LNCipedia lincRNA (lnc-ARRDC3-1), lincRNA [lnc-ARRDC3-1:1]	-	-	364.287	154.98	366.28	154.574	1.24464	2.3696	All Detected	3.3079
lnc-SDIM1-3	A_21_P0005182	lnc-SDIM1-3:7	linc|LNCipedia lincRNA (lnc-SDIM1-3), lincRNA [lnc-SDIM1-3:7]	-	-	167.069	471.745	166.954	468.96	-1.49002	0.356009	All Detected	4.71885
lnc-RP9-1	A_21_P0005291	lnc-RP9-1:1	gb|DA539688 FEKID2 Homo sapiens cDNA clone FEKID2002729 5', mRNA sequence [DA539688]	-	-	3.80282	82.2546	3.7226	82.0653	-4.46239	0.045361	1 Dectected, 1 not Dectected	1.2241
lnc-IDO2-1	A_21_P0005690	lnc-IDO2-1:1	linc|LNCipedia lincRNA (lnc-IDO2-1), lincRNA [lnc-IDO2-1:1]	-	-	54.1275	126.964	54.7462	126.972	-1.21368	0.431168	All Detected	1.12853
lnc-ZNF623-1	A_21_P0005780	lnc-ZNF623-1:1	linc|LNCipedia lincRNA (lnc-ZNF623-1), lincRNA [lnc-ZNF623-1:1]	-	-	222.405	4.53102	223.633	4.40008	5.66745	50.8246	1 Dectected, 1 not Dectected	3.42551
lnc-ANKRD20A1-2	A_21_P0006149	lnc-ANKRD20A1-2:1	gb|DA714598 NT2RI2 Homo sapiens cDNA clone NT2RI2021603 5', mRNA sequence [DA714598]	-	-	107.028	31.6251	107.234	31.104	1.7856	3.44762	All Detected	1.18954
lnc-GTPBP4-2	A_21_P0006808	lnc-GTPBP4-2:1	linc|LNCipedia lincRNA (lnc-GTPBP4-2), lincRNA [lnc-GTPBP4-2:1]	-	-	206.959	15.2549	208.158	14.8218	3.81188	14.044	1 Dectected, 1 not Dectected	3.02088
lnc-SMC3-1	A_21_P0006912	lnc-SMC3-1:2	linc|LNCipedia lincRNA (lnc-SMC3-1), lincRNA [lnc-SMC3-1:2]	-	-	471.131	3.52375	473.827	3.6146	7.03438	131.087	1 Dectected, 1 not Dectected	7.34706
lnc-PPP1R32-1	A_21_P0007215	lnc-PPP1R32-1:2	linc|LNCipedia lincRNA (lnc-PPP1R32-1), lincRNA [lnc-PPP1R32-1:2]	-	-	417.373	125.865	420.547	125.91	1.73988	3.34007	All Detected	4.6037
lnc-STARD10-1	A_21_P0007370	lnc-STARD10-1:1	linc|LNCipedia lincRNA (lnc-STARD10-1), lincRNA [lnc-STARD10-1:1]	-	-	117.244	42.885	117.17	42.3406	1.4685	2.76733	All Detected	1.16922
lnc-AL445989.1-7	A_21_P0008069	lnc-AL445989.1-7:2	linc|LNCipedia lincRNA (lnc-AL445989.1-7), lincRNA [lnc-AL445989.1-7:2]	-	-	15.3582	82.31	15.82	82.161	-2.37671	0.192549	1 Dectected, 1 not Dectected	1.03658
lnc-ABHD12B-4	A_21_P0008333	lnc-ABHD12B-4:1	linc|LNCipedia lincRNA (lnc-ABHD12B-4), lincRNA [lnc-ABHD12B-4:1]	-	-	303.028	40.5836	303.532	40.1022	2.9201	7.56897	All Detected	4.11609
lnc-DLK1-6	A_21_P0008390	lnc-DLK1-6:9	linc|LNCipedia lincRNA (lnc-DLK1-6), lincRNA [lnc-DLK1-6:9]	-	-	206.988	90.0498	208.187	90.1672	1.20721	2.3089	All Detected	1.84407
lnc-RP11-597K23.2.1-2	A_21_P0008663	lnc-RP11-597K23.2.1-2:1	tc|BC011509 Cox15 protein {Mus musculus} (exp=-1; wgp=0; cg=0), partial (5%) [THC2616036]	-	-	115.909	31.6536	115.814	31.1412	1.89491	3.71899	All Detected	1.32301
lnc-OR4M2-7	A_21_P0008807	lnc-OR4M2-7:1	tc|HUMTNL12 ORF2 {Homo sapiens} (exp=-1; wgp=0; cg=0), partial (10%) [THC2577654]	-	-	1016.83	131.361	1021.91	131.16	2.96187	7.79133	All Detected	13.918
lnc-ANKRD27-2	A_21_P0009763	lnc-ANKRD27-2:3	linc|LNCipedia lincRNA (lnc-ANKRD27-2), lincRNA [lnc-ANKRD27-2:3]	-	-	944.878	257.003	950.238	256.747	1.88794	3.70107	All Detected	10.8358
lnc-IGFL3-1	A_21_P0009771	lnc-IGFL3-1:1	linc|LNCipedia lincRNA (lnc-IGFL3-1), lincRNA [lnc-IGFL3-1:1]	-	-	851.133	414.061	852.902	411.86	1.05023	2.07086	All Detected	6.89129
lnc-CSNK2A1-1	A_21_P0009995	lnc-CSNK2A1-1:1	ref|PREDICTED: Homo sapiens casein kinase 2, alpha 1 polypeptide (CSNK2A1), transcript variant X1, mRNA [XM_006723548]	-	-	101.17	27.4361	101.483	26.999	1.91026	3.75876	All Detected	1.16381
lnc-TXN2-1	A_21_P0010438	lnc-TXN2-1:1	gb|PT1.3_03_G05.r tumor1 Homo sapiens cDNA 5', mRNA sequence [AI525606]	-	-	163.12	26.643	163.404	26.2378	2.63872	6.2278	All Detected	2.14321
lnc-ZSCAN10-3	A_21_P0014314	lnc-ZSCAN10-3:4	linc|LNCipedia lincRNA (lnc-ZSCAN10-3), lincRNA [lnc-ZSCAN10-3:4]	-	-	60.437	218.486	60.9829	217.481	-1.83441	0.280405	All Detected	2.44528
lnc-TTR-1	A_21_P0014815	lnc-TTR-1:1	gb|Homo sapiens cDNA clone IMAGE:4306135, partial cds. [BC054864]	-	-	243.8	103.739	244.267	103.426	1.23986	2.36176	All Detected	2.20064
lnc-ACER2-1	A_22_P00000606	lnc-ACER2-1:1	gb|Homo sapiens cDNA: FLJ21245 fis, clone COL01184. [AK024898]	-	-	362.634	98.5953	364.745	98.5267	1.8883	3.70199	All Detected	4.15966
lnc-C16orf13-1	A_22_P00002484	lnc-C16orf13-1:1	gb|AV707313 ADB Homo sapiens cDNA clone ADBCTB12 5', mRNA sequence [AV707313]	-	-	153.64	68.9977	153.894	68.453	1.16876	2.24818	All Detected	1.33502
lnc-C2orf72-1	A_22_P00002829	lnc-C2orf72-1:1	gb|Homo sapiens full length insert cDNA clone YZ88E12. [AF086098]	-	-	284.891	103.536	285.369	103.209	1.46726	2.76496	All Detected	2.84625
lnc-C3orf52-1	A_22_P00002862	lnc-C3orf52-1:1	gb|Homo sapiens cDNA FLJ35137 fis, clone PLACE6009419. [AK092456]	-	-	204.582	58.6764	205.577	58.0899	1.82332	3.53894	All Detected	2.30448
lnc-CDK5R1-2	A_22_P00003788	lnc-CDK5R1-2:1	gb|BX098590 Soares_NFL_T_GBC_S1 Homo sapiens cDNA clone IMAGp998N035777, mRNA sequence [BX098590]	-	-	415.46	983.273	418.477	979.631	-1.22709	0.427179	All Detected	8.76802
lnc-CERK-1	A_22_P00003909	lnc-CERK-1:1	gb|602426408F1 NIH_MGC_14 Homo sapiens cDNA clone IMAGE:4564465 5', mRNA sequence [BG327427]	-	-	3765.95	890.029	3756.14	887.914	2.08076	4.2303	All Detected	44.816
lnc-CHAF1B-2	A_22_P00003957	lnc-CHAF1B-2:1	tc|ALU1_HUMAN (P39188) Alu subfamily J sequence contamination warning entry, partial (8%) [THC2628752]	-	-	105.865	19.2873	105.995	18.8999	2.48754	5.60822	1 Dectected, 1 not Dectected	1.36086
lnc-CHST4-1	A_22_P00004057	lnc-CHST4-1:2	linc|LNCipedia lincRNA (lnc-CHST4-1), lincRNA [lnc-CHST4-1:2]	-	-	121.605	14.3283	121.513	13.8661	3.13148	8.76335	1 Dectected, 1 not Dectected	1.68199
lnc-DLX2-4	A_22_P00005242	lnc-DLX2-4:3	linc|LNCipedia lincRNA (lnc-DLX2-4), lincRNA [lnc-DLX2-4:3]	-	-	99.1902	16.5004	99.3746	16.0366	2.63151	6.19673	1 Dectected, 1 not Dectected	1.30216
lnc-EIF6-1	A_22_P00005682	lnc-EIF6-1:9	linc|LNCipedia lincRNA (lnc-EIF6-1), lincRNA [lnc-EIF6-1:9]	-	-	469.083	127.423	471.608	127.498	1.88712	3.69896	All Detected	5.37673
lnc-FAM120AOS-1	A_22_P00006040	lnc-FAM120AOS-1:1	gb|Homo sapiens, clone IMAGE:5242075, mRNA. [BC039686]	-	-	160.635	73.8454	161.005	73.3953	1.13335	2.19367	All Detected	1.3689
lnc-FAM184B-1	A_22_P00006138	lnc-FAM184B-1:1	tc|Q494V9_HUMAN (Q494V9) BTBD9 protein, partial (4%) [THC2731677]	-	-	184.909	11.8351	185.62	11.3727	4.0287	16.3215	1 Dectected, 1 not Dectected	2.72261
lnc-FBXW5-1	A_22_P00006449	lnc-FBXW5-1:1	gb|Homo sapiens, clone IMAGE:4996962, mRNA. [BC019844]	-	-	109.098	29.0191	109.363	28.509	1.93964	3.83609	All Detected	1.26334
lnc-FGGY-3	A_22_P00006529	lnc-FGGY-3:1	linc|LNCipedia lincRNA (lnc-FGGY-3), lincRNA [lnc-FGGY-3:1]	-	-	3.92115	92.9619	3.8527	93.0814	-4.59455	0.041391	1 Dectected, 1 not Dectected	1.3942
lnc-FKBP2-1	A_22_P00006547	lnc-FKBP2-1:2	tc|Q2AC61_9BURK (Q2AC61) HrpW, partial (3%) [THC2716184]	-	-	7291.78	2173.64	7294.6	2187.35	1.73765	3.33491	All Detected	79.8009
lnc-GMDS-2	A_22_P00007120	lnc-GMDS-2:1	gb|Homo sapiens cDNA clone IMAGE:6086903, partial cds. [BC073826]	-	-	79.1244	12.0226	79.415	11.5633	2.77986	6.86784	1 Dectected, 1 not Dectected	1.06018
lnc-KCNJ6-1	A_22_P00008531	lnc-KCNJ6-1:1	linc|LNCipedia lincRNA (lnc-KCNJ6-1), lincRNA [lnc-KCNJ6-1:1]	-	-	3.95625	10683.4	3.8869	10865.9	-11.4489	0.000358	1 Dectected, 1 not Dectected	169.719
lnc-KLRF2-1	A_22_P00008914	lnc-KLRF2-1:1	gb|AGENCOURT_6817611 NIH_MGC_118 Homo sapiens cDNA clone IMAGE:5757336 5', mRNA sequence [BQ073030]	-	-	139.009	3.79332	139.332	3.8645	5.1721	36.0542	1 Dectected, 1 not Dectected	2.11667
lnc-NFYB-1	A_22_P00010710	lnc-NFYB-1:1	linc|LNCipedia lincRNA (lnc-NFYB-1), lincRNA [lnc-NFYB-1:1]	-	-	673.48	336.981	676.682	335.105	1.01387	2.01932	All Detected	5.33715
lnc-PAM16-1	A_22_P00011428	lnc-PAM16-1:1	gb|Homo sapiens, clone IMAGE:4215072, mRNA. [BC013195]	-	-	210.377	32.5363	211.337	31.9872	2.72398	6.60691	All Detected	2.80233
lnc-PEBP4-1	A_22_P00011722	lnc-PEBP4-1:2	gb|Homo sapiens, clone IMAGE:6016214, mRNA. [BC043400]	-	-	104.138	18.482	104.363	18.0449	2.53195	5.78351	1 Dectected, 1 not Dectected	1.34872
lnc-PITPNC1-1	A_22_P00011922	lnc-PITPNC1-1:1	linc|LNCipedia lincRNA (lnc-PITPNC1-1), lincRNA [lnc-PITPNC1-1:1]	-	-	440.943	146.449	444.009	146.374	1.60093	3.03338	All Detected	4.65054
lnc-PMM2-6	A_22_P00012088	lnc-PMM2-6:1	gb|Homo sapiens cDNA FLJ33095 fis, clone TRACH2000708. [AK057657]	-	-	439.38	1021.69	442.257	1017.18	-1.20162	0.434788	All Detected	8.98316
lnc-RASA1-3	A_22_P00012831	lnc-RASA1-3:20	linc|LNCipedia lincRNA (lnc-RASA1-3), lincRNA [lnc-RASA1-3:20]	-	-	60.7902	125.456	61.3358	125.547	-1.03342	0.488549	All Detected	1.0033
lnc-RHPN1-2	A_22_P00013089	lnc-RHPN1-2:1	gb|fs03d02.y1 Human Lens cDNA (Normalized): fs Homo sapiens cDNA clone fs03d02 5', mRNA sequence [CD673709]	-	-	66.4633	147.643	67.0476	147.503	-1.13749	0.45455	All Detected	1.25712
lnc-RP11-124K4.2.1-3	A_22_P00013329	lnc-RP11-124K4.2.1-3:1	gb|BX094565 Soares_testis_NHT Homo sapiens cDNA clone IMAGp998C034163, mRNA sequence [BX094565]	-	-	60.8493	127.603	61.4077	127.629	-1.05546	0.481144	All Detected	1.0347
lnc-RP11-582J16.5.1-3	A_22_P00013618	lnc-RP11-582J16.5.1-3:1	linc|LNCipedia lincRNA (lnc-RP11-582J16.5.1-3), lincRNA [lnc-RP11-582J16.5.1-3:1]	-	-	211.973	36.8004	212.803	36.2612	2.55302	5.86861	All Detected	2.75846
lnc-RPL7L1-1	A_22_P00013857	lnc-RPL7L1-1:1	gb|Homo sapiens cDNA FLJ40915 fis, clone UTERU2005450. [AK098234]	-	-	184.362	67.3848	184.956	66.8256	1.46871	2.76774	All Detected	1.84578
lnc-RPS27A-1	A_22_P00013911	lnc-RPS27A-1:1	linc|LNCipedia lincRNA (lnc-RPS27A-1), lincRNA [lnc-RPS27A-1:1]	-	-	95.3471	19.6712	95.2174	19.3302	2.30037	4.92584	All Detected	1.18574
lnc-STK32C-1	A_22_P00015539	lnc-STK32C-1:1	linc|LNCipedia lincRNA (lnc-STK32C-1), lincRNA [lnc-STK32C-1:1]	-	-	33.0076	158.551	33.6085	158.278	-2.23556	0.212338	All Detected	1.94797
lnc-STK32C-2	A_22_P00015540	lnc-STK32C-2:1	gb|Homo sapiens, clone IMAGE:5766850, mRNA. [BC039552]	-	-	133.818	271.815	134.23	271.399	-1.01571	0.494586	All Detected	2.14327
lnc-STXBP1-1	A_22_P00015594	lnc-STXBP1-1:1	gb|UI-HF-ES0-awa-h-10-0-UI.r1 NIH_MGC_213 Homo sapiens cDNA clone IMAGE:30558033 5', mRNA sequence [CF127220]	-	-	146.984	20.2945	147.065	19.9259	2.88373	7.38058	All Detected	1.98654
lnc-SUMO1-1	A_22_P00015633	lnc-SUMO1-1:1	gb|RST15833 Athersys RAGE Library Homo sapiens cDNA, mRNA sequence [BG196607]	-	-	180.496	83.5701	180.803	83.4221	1.11592	2.16733	All Detected	1.52158
lnc-TBC1D12-1	A_22_P00015819	lnc-TBC1D12-1:1	tc|RABX5_HUMAN (Q9UJ41) Rab5 GDP/GTP exchange factor (Rabaptin 5-associated exchange factor for Rab5) (Rabex-5), partial (4%) [THC2562510]	-	-	15.9388	94.8258	16.391	94.9053	-2.53359	0.172709	1 Dectected, 1 not Dectected	1.22679
lnc-TMEM99-5	A_22_P00016496	lnc-TMEM99-5:1	gb|Homo sapiens cDNA clone IMAGE:3347954, partial cds. [BC005066]	-	-	229.943	596.789	231.204	591.445	-1.35508	0.390914	All Detected	5.62877
lnc-PCM1-2	A_22_P00018796	lnc-PCM1-2:1	gb|RST27543 Athersys RAGE Library Homo sapiens cDNA, mRNA sequence [BG208054]	-	-	101.284	3.58232	101.619	3.66648	4.79262	27.7156	1 Dectected, 1 not Dectected	1.5305
lnc-PPM1D-1	A_22_P00018831	lnc-PPM1D-1:1	linc|LNCipedia lincRNA (lnc-PPM1D-1), lincRNA [lnc-PPM1D-1:1]	-	-	80.3996	185.236	80.6449	184.622	-1.19492	0.436811	All Detected	1.62464
lnc-MED7-1	A_22_P00019273	lnc-MED7-1:1	gb|Homo sapiens cDNA FLJ34312 fis, clone FEBRA2008265. [AK091631]	-	-	208.232	429.733	209.162	426.43	-1.02769	0.490495	All Detected	3.39482
lnc-ADAM21-2	A_22_P00019667	lnc-ADAM21-2:1	linc|LNCipedia lincRNA (lnc-ADAM21-2), lincRNA [lnc-ADAM21-2:1]	-	-	143.374	15.1252	143.697	14.6842	3.2907	9.78587	1 Dectected, 1 not Dectected	2.01583
lnc-CHAF1B-2	A_22_P00019997	lnc-CHAF1B-2:1	linc|LNCipedia lincRNA (lnc-CHAF1B-2), lincRNA [lnc-CHAF1B-2:1]	-	-	442.025	36.9223	445.176	36.3873	3.61287	12.2344	All Detected	6.38732
lnc-FKBP2-1	A_22_P00020312	lnc-FKBP2-1:1	tc|Q2AC61_9BURK (Q2AC61) HrpW, partial (3%) [THC2716184]	-	-	1827.17	642.221	1836.9	636.141	1.52986	2.88757	All Detected	18.7619
lnc-NSRP1-1	A_22_P00020490	lnc-NSRP1-1:1	gb|RST23519 Athersys RAGE Library Homo sapiens cDNA, mRNA sequence [BG204125]	-	-	87.8136	20.3684	87.6612	19.9879	2.13281	4.38571	All Detected	1.0574
lnc-SHISA4-1	A_22_P00021229	lnc-SHISA4-1:2	gb|Homo sapiens cDNA FLJ45279 fis, clone BRHIP3001338. [AK127212]	-	-	355.132	133.454	357.582	133.058	1.42622	2.68741	All Detected	3.50818
lnc-RHOC-1	A_22_P00021770	lnc-RHOC-1:1	gb|Homo sapiens cDNA FLJ20814 fis, clone ADSE01064. [AK000821]	-	-	419.184	184.592	422.576	184.025	1.19931	2.2963	All Detected	3.72737
lnc-B4GALT7-1	A_22_P00022005	lnc-B4GALT7-1:1	gb|Homo sapiens cDNA FLJ42140 fis, clone TESTI2041734. [AK124134]	-	-	155.445	43.1201	155.78	42.5481	1.87234	3.66127	All Detected	1.76925
lnc-SFI1-1	A_22_P00022417	lnc-SFI1-1:2	tc|Q6PJR2_HUMAN (Q6PJR2) EIF4ENIF1 protein (Fragment), partial (18%) [THC2534086]	-	-	147.705	50.6303	147.832	50.0917	1.56132	2.95123	All Detected	1.5272
lnc-ST3GAL6-1	A_22_P00022513	lnc-ST3GAL6-1:2	gb|DA715917 NT2RI2 Homo sapiens cDNA clone NT2RI2023320 5', mRNA sequence [DA715917]	-	-	164.368	6.33736	164.609	5.94867	4.79033	27.6715	1 Dectected, 1 not Dectected	2.47906
lnc-AKIRIN1-1	A_22_P00023295	lnc-AKIRIN1-1:1	gb|BX092811 Soares_NFL_T_GBC_S1 Homo sapiens cDNA clone IMAGp998K033959 ; IMAGE:1562618, mRNA sequence [BX092811]	-	-	120.487	37.4941	120.359	36.9662	1.70307	3.25593	All Detected	1.30302
lnc-C12orf49-2	A_22_P00023347	lnc-C12orf49-2:1	tc|ALU1_HUMAN (P39188) Alu subfamily J sequence contamination warning entry, partial (10%) [THC2724097]	-	-	61.2134	128.249	61.7164	128.228	-1.05499	0.481301	All Detected	1.03925
lnc-BEST4-1	A_22_P00024094	lnc-BEST4-1:2	linc|LNCipedia lincRNA (lnc-BEST4-1), lincRNA [lnc-BEST4-1:2]	-	-	106.165	13.9435	106.236	13.4692	2.97954	7.88735	1 Dectected, 1 not Dectected	1.44948
lnc-EIF2D-1	A_32_P113812	lnc-EIF2D-1:1	tc|Q9HBY7_HUMAN (Q9HBY7) Regulatory erythroid kinase long form (Dual-specificity tyrosine-phosphorylation regulated kinase 3 long isoform) (Dual-specificity tyrosine-(Y)-phosphorylation regulated kinase 3), partial (4%) [THC2689950]	-	-	181.421	10.4572	181.87	9.9795	4.18779	18.2243	1 Dectected, 1 not Dectected	2.68578
lnc-EYS-2	A_32_P120791	lnc-EYS-2:1	gb|Homo sapiens cDNA clone IMAGE:4830172. [BC040303]	-	-	195.473	78.6779	196.359	78.4084	1.32442	2.50432	All Detected	1.84298
lnc-EPHA1-1	A_32_P19840	lnc-EPHA1-1:1	ref|PREDICTED: Homo sapiens uncharacterized LOC100507507 (LOC100507507), mRNA [XM_006710194]	-	-	2611.89	871.827	2600.62	871.127	1.5779	2.98536	All Detected	27.0234
lnc-CEMP1-1	A_33_P3343828	lnc-CEMP1-1:2	gb|Homo sapiens cDNA FLJ44722 fis, clone BRACE3022847. [AK126677]	-	-	227.552	92.5721	229.071	92.6371	1.30613	2.47277	All Detected	2.13177
lnc-MTFP1-2	A_33_P3353330	lnc-MTFP1-2:1	gb|Homo sapiens cDNA FLJ40828 fis, clone TRACH2011574. [AK098147]	-	-	101.495	28.8518	101.811	28.3414	1.84491	3.5923	All Detected	1.14796
lnc-PIGM-1	A_33_P3386970	lnc-PIGM-1:1	gb|Homo sapiens cDNA clone IMAGE:5302913. [BC039426]	-	-	100.553	213.121	100.795	212.202	-1.07402	0.474994	All Detected	1.74074
lnc-AC016745.1-2	A_33_P3494875	lnc-AC016745.1-2:1	gb|Homo sapiens cDNA FLJ36584 fis, clone TRACH2013450. [AK093903]	-	-	144.694	312.104	144.833	311.222	-1.10356	0.465368	All Detected	2.59983
LINC01091	A_19_P00319537	NR_027105	ref|Homo sapiens long intergenic non-protein coding RNA 1091 (LINC01091), transcript variant 1, long non-coding RNA [NR_027105]	285419	-	93.4858	208.58	93.3357	207.372	-1.15172	0.450088	All Detected	1.78182
LINC-PINT	A_19_P00320579	NR_109855	ref|Homo sapiens long intergenic non-protein coding RNA, p53 induced transcript (LINC-PINT), transcript variant 8, long non-coding RNA [NR_109855]	378805	-	1204.9	182.664	1211.45	182.283	2.73248	6.64597	All Detected	16.0807
LINC-PINT	A_19_P00321361	NR_109851	ref|Homo sapiens long intergenic non-protein coding RNA, p53 induced transcript (LINC-PINT), transcript variant 4, long non-coding RNA [NR_109851]	378805	-	4119.78	600.072	4084.51	594.131	2.78131	6.87475	All Detected	54.5371
LINC-PINT	A_19_P00322977	NR_109854	ref|Homo sapiens long intergenic non-protein coding RNA, p53 induced transcript (LINC-PINT), transcript variant 7, long non-coding RNA [NR_109854]	378805	-	1998.15	390.898	1998.92	388.505	2.36321	5.14515	All Detected	25.1627
LINC00658	A_21_P0000733	NR_038239	ref|Homo sapiens long intergenic non-protein coding RNA 658 (LINC00658), transcript variant 1, long non-coding RNA [NR_038239]	100507629	-	171.562	3.86118	171.636	3.92413	5.45084	43.7387	1 Dectected, 1 not Dectected	2.6205
LINC01461	A_21_P0001529	NR_125761	ref|Homo sapiens long intergenic non-protein coding RNA 1461 (LINC01461), long non-coding RNA [NR_125761]	103695366	-	29.3888	119.807	29.8618	119.922	-2.00573	0.249009	All Detected	1.4072
LINC01265	A_21_P0004123	NR_104631	ref|Homo sapiens long intergenic non-protein coding RNA 1265 (LINC01265), long non-coding RNA [NR_104631]	101926904	-	666.129	21.5469	670.029	21.1356	4.98647	31.7014	All Detected	10.139
LINC00941	A_21_P0007484	NR_040245	ref|Homo sapiens long intergenic non-protein coding RNA 941 (LINC00941), long non-coding RNA [NR_040245]	100287314	-	230.887	76.2192	232.197	76.0005	1.61127	3.05521	All Detected	2.44057
LINC00941	A_21_P0007829	NR_040245	ref|Homo sapiens long intergenic non-protein coding RNA 941 (LINC00941), long non-coding RNA [NR_040245]	100287314	-	149.064	67.8388	149.239	67.2439	1.15015	2.21937	All Detected	1.28117
LINC00993	A_21_P0010818	NR_104061	ref|Homo sapiens long intergenic non-protein coding RNA 993 (LINC00993), long non-coding RNA [NR_104061]	101929520	-	68.3659	238.442	68.8791	237.136	-1.78358	0.290462	All Detected	2.62902
LINC00639	A_21_P0011267	NR_039982	ref|Homo sapiens long intergenic non-protein coding RNA 639 (LINC00639), long non-coding RNA [NR_039982]	283547	-	53.5937	181.553	54.2382	181.126	-1.73961	0.29945	All Detected	1.98262
LINC00674	A_21_P0011550	NR_027418	ref|Homo sapiens long intergenic non-protein coding RNA 674 (LINC00674), long non-coding RNA [NR_027418]	100499466	-	45.3024	132.889	45.7739	132.54	-1.53383	0.345359	All Detected	1.35572
LINC01006	A_21_P0013460	NR_103858	ref|Homo sapiens long intergenic non-protein coding RNA 1006 (LINC01006), long non-coding RNA [NR_103858]	100506380	-	219.21	72.5267	220.017	72.0574	1.6104	3.05336	All Detected	2.31187
LINC01504	A_21_P0013589	NR_110953	ref|Homo sapiens long intergenic non-protein coding RNA 1504 (LINC01504), transcript variant 2, long non-coding RNA [NR_110953]	100507540	-	148.204	359.325	148.345	356.868	-1.26644	0.415686	All Detected	3.25818
LINC01474	A_21_P0013664	NR_121180	ref|Homo sapiens long intergenic non-protein coding RNA 1474 (LINC01474), transcript variant 2, long non-coding RNA [NR_121180]	101927258	-	52.0756	131.249	52.6517	130.999	-1.315	0.401926	All Detected	1.22417
LINC00704	A_22_P00000938	NR_024475	ref|Homo sapiens long intergenic non-protein coding RNA 704 (LINC00704), long non-coding RNA [NR_024475]	100216001	-	148.988	11.2965	149.123	10.8203	3.78469	13.7818	1 Dectected, 1 not Dectected	2.16098
LINC01207	A_22_P00002898	NR_038834	ref|Homo sapiens long intergenic non-protein coding RNA 1207 (LINC01207), long non-coding RNA [NR_038834]	100505989	-	185.067	78.7187	185.785	78.4749	1.24333	2.36744	All Detected	1.67671
LINC01021	A_22_P00002916	NR_038848	ref|Homo sapiens long intergenic non-protein coding RNA 1021 (LINC01021), long non-coding RNA [NR_038848]	643401	-	184.845	86.577	185.469	86.629	1.09825	2.14095	All Detected	1.54437
LINC00520	A_22_P00008960	NR_026796	ref|Homo sapiens long intergenic non-protein coding RNA 520 (LINC00520), transcript variant 1, long non-coding RNA [NR_026796]	645687	-	101.176	6.7908	101.497	6.38788	3.98995	15.8889	1 Dectected, 1 not Dectected	1.48607
LINC00173	A_22_P00009537	NR_027346	ref|Homo sapiens long intergenic non-protein coding RNA 173 (LINC00173), transcript variant 2, long non-coding RNA [NR_027346]	100287569	-	231.311	526.483	232.615	520.076	-1.16078	0.44727	All Detected	4.49159
LINC01089	A_22_P00013078	NR_002809	ref|Homo sapiens long intergenic non-protein coding RNA 1089 (LINC01089), long non-coding RNA [NR_002809]	338799	-	465.676	160.828	468.49	160.51	1.54536	2.91877	All Detected	4.81219
LINC00473	A_22_P00014181	NR_026861	ref|Homo sapiens long intergenic non-protein coding RNA 473 (LINC00473), transcript variant 2, long non-coding RNA [NR_026861]	90632	GO:0006351(transcription, DNA-dependent)	118.245	255.327	118.149	254.905	-1.10936	0.463501	All Detected	2.13682
LINC01121	A_22_P00015375	ENST00000430650	ens|long intergenic non-protein coding RNA 1121 [Source:HGNC Symbol;Acc:HGNC:49266] [ENST00000430650]	400952	-	144.071	297.109	144.292	296.893	-1.04095	0.486006	All Detected	2.38439
LINC01089	A_23_P116743	NR_002809	ref|Homo sapiens long intergenic non-protein coding RNA 1089 (LINC01089), long non-coding RNA [NR_002809]	338799	-	3506.04	1588.2	3496.72	1578.77	1.1472	2.21483	All Detected	29.9679
LINC00341	A_23_P14302	NR_026779	ref|Homo sapiens long intergenic non-protein coding RNA 341 (LINC00341), long non-coding RNA [NR_026779]	79686	-	463.492	220.029	466.819	219.114	1.09118	2.13049	All Detected	3.87039
LINC00115	A_23_P149050	NR_024321	ref|Homo sapiens long intergenic non-protein coding RNA 115 (LINC00115), long non-coding RNA [NR_024321]	79854	-	193.652	70.7009	194.129	70.2083	1.46731	2.76505	All Detected	1.93627
LINC00152	A_24_P273143	NR_024204	ref|Homo sapiens long intergenic non-protein coding RNA 152 (LINC00152), transcript variant 1, long non-coding RNA [NR_024204]	112597	-	12654.3	5521.93	12521.1	5522.32	1.18102	2.26737	All Detected	109.357
LINC01125	A_24_P456723	NR_038386	ref|Homo sapiens long intergenic non-protein coding RNA 1125 (LINC01125), long non-coding RNA [NR_038386]	728537	-	174.829	12.0647	175.164	11.6093	3.91535	15.0883	1 Dectected, 1 not Dectected	2.55554
LINC00520	A_32_P189781	NR_026796	ref|Homo sapiens long intergenic non-protein coding RNA 520 (LINC00520), transcript variant 1, long non-coding RNA [NR_026796]	645687	-	148.65	3.62908	148.826	3.71169	5.32541	40.0966	1 Dectected, 1 not Dectected	2.26741
LINC00261	A_32_P23125	NR_001558	ref|Homo sapiens long intergenic non-protein coding RNA 261 (LINC00261), long non-coding RNA [NR_001558]	140828	-	42.8842	152.929	43.4005	152.678	-1.81471	0.284262	All Detected	1.70746
LINC00669	A_32_P72181	NR_024391	ref|Homo sapiens long intergenic non-protein coding RNA 669 (LINC00669), long non-coding RNA [NR_024391]	647946	-	64.9438	131.452	65.451	131.246	-1.00379	0.498689	All Detected	1.02805
LINC00473	A_32_P8546	NR_026860	ref|Homo sapiens long intergenic non-protein coding RNA 473 (LINC00473), transcript variant 1, long non-coding RNA [NR_026860]	90632	GO:0006351(transcription, DNA-dependent)	1895.99	4508.53	1899.26	4550.08	-1.26045	0.417413	All Detected	41.4191
LINC-PINT	A_33_P3263417	NR_109851	ref|Homo sapiens long intergenic non-protein coding RNA, p53 induced transcript (LINC-PINT), transcript variant 4, long non-coding RNA [NR_109851]	378805	-	2371.87	412.574	2359.56	410.517	2.523	5.74777	All Detected	30.4538
LINC00930	A_33_P3281905	NR_021493	ref|Homo sapiens long intergenic non-protein coding RNA 930 (LINC00930), long non-coding RNA [NR_021493]	100144604	-	707.871	278.891	708.931	278.593	1.34749	2.54469	All Detected	6.72404
LINC00993	A_33_P3320683	NR_104061	ref|Homo sapiens long intergenic non-protein coding RNA 993 (LINC00993), long non-coding RNA [NR_104061]	101929520	-	188.218	472.388	188.758	469.611	-1.31493	0.401946	All Detected	4.38832
LINC00173	A_33_P3331511	NR_027345	ref|Homo sapiens long intergenic non-protein coding RNA 173 (LINC00173), transcript variant 1, long non-coding RNA [NR_027345]	100287569	-	403.137	1070.85	404.992	1065.13	-1.39506	0.380228	All Detected	10.3147
LINC00657	A_33_P3331726	NR_027451	ref|Homo sapiens long intergenic non-protein coding RNA 657 (LINC00657), long non-coding RNA [NR_027451]	647979	-	730.899	363.534	731.579	361.233	1.01808	2.02522	All Detected	5.78664
LINC00473	A_33_P3394272	NR_026861	ref|Homo sapiens long intergenic non-protein coding RNA 473 (LINC00473), transcript variant 2, long non-coding RNA [NR_026861]	90632	GO:0006351(transcription, DNA-dependent)	129.764	385.384	129.82	383.387	-1.56229	0.338614	All Detected	3.96198
